# Supplementary material for: The phylogeny of brown lacewings (Neuroptera: Hemerobiidae) reveals multiple reductions in wing venation
Source: BMC Evol Biol. 2016 Sep 20;16:192. doi: 10.1186/s12862-016-0746-5 (PMC5029026; doi:10.1186/s12862-016-0746-5)
Supplement: Additional file 5: — Nexus file with instructions for Mr. Bayes. (ZIP 18.1 kb) [file 12862_2016_746_MOESM5_ESM.zip]

Archive with 1 entries (1 files):
- HEMETOL-43t.nex
