# Supplementary material for: The phylogeny of brown lacewings (Neuroptera: Hemerobiidae) reveals multiple reductions in wing venation
Source: BMC Evol Biol. 2016 Sep 20;16:192. doi: 10.1186/s12862-016-0746-5 (PMC5029026; doi:10.1186/s12862-016-0746-5)
Supplement: Additional file 5: — Nexus file with instructions for Mr. Bayes. (ZIP 18.1 kb) [file 12862_2016_746_MOESM5_ESM.zip › HEMETOL-43t.nex]

#NEXUS
BEGIN DATA;
	DIMENSIONS NTAX=43 NCHAR=2998;
	FORMAT DATATYPE = MIXED(DNA:1-2897, STANDARD:2898-2998) INTERLEAVE GAP = - MISSING = ?;
	MATRIX
	psyp_PSYCHOPSIS aaaaacatgtctttttgataataatataaagtctaatctgcccactgaa--gtga--gtttaaagggccgcagtattttgactgtgcaaaggtagcataatcatttgtcttttaattaaagactggaatgaatggttggatgaggtgttaactgtctcatttttataaaaataaaaatttatttttttagttaaaaaactaaaataaatttaaaag-acaagaagaccctatagatctttataaattataa-aattataagaat-taggatataa-tttattataagtaat-atatttattgcattggggtgatgggaaaatttaataaactttttttattgataa--aacattaatttttgaataattgatccaatattatt…
	poly_POLYSTOECHOTES aaaaacatgtctttttgaaaataatataaagtctaacctgcccactgat--aat---tattaaagggccgcggtatattgactgtgcaaaggtagcataatcatttgtcttttaattgaaggctagaatgaatggttgaatgaggtattaactgtctcattttaaaaaaaataaaaatttagctttttagtcaaaaggctgaaataattttagagg-acgagaagaccctatagatctttataataataat-tttataaaaaat--agaaatttaaataattataaaatga-attattattttgttggggtgacaaaaaaatttataaaactttttttaaat-ata--aacataaattaatgaataaatgatccaatta…
	noth_NOTHOCHRYSA aaaaacatgtctttttgaaaataatataaagtctaacctgcccactgat--tt----tattaaagggccgcggtatattgactgtgcaaaggtagcataatcatttgtcttttaattgaaggctagaatgaatggttgaatgaaatattaactgtctcatttttaaaaatttaaaaatttagcttttaagttaaaaggcttaaataaatttaaaag-acgagaagaccctatagatctttatatttattta-aattttataatt-ttgaaaaata-tttaataaaatttaa-ataaatattttattggggtgataggaaaattaaaataacttttcataattatta--aacatagatttatgattaattgatccaattttat…
	pima_PIMACHRYSA AAAAACATGTCTTTTTGAAAATAATATAAAGTCTAACCTGCCCACTGAA--AAT---TTTTAAAGGGCCGCGGTATATTGACTGTGCAAAGGTAGCATAATCATTTGTCTTTTAATTGAAGGCTAGAATGAATGGTTGAATGAAATATTAACTGTCTCATTTTTAAAAGTATAAAAATTTAGCTTTTTAGTTAAAAGGCTAAAATAAATTTAAAGG-ACGAGAAGACCCTATAGATCTTTATATAATAATA-TATTATATAATT-TAGTAAAAAA-TTTAATATAATTTAT-TATTATATTTTGTTGGGGTGACAGGAAAATTAATAAAACTTTTCATATAG-AAA--AACATAAATTTATGAATAATTGATCCATTATTAGT…
	ital_ITALOCHRYSA AAAAACATGTCTTTTTGTTAAAAATAAAAAGTCTAACCTGCCCACTGAT--AAA---TATTAAAGGGCCGCGGTATATTGACTGTGCAAAGGTAGCATAATCATTTGTCTCTTAATTGGAGGCTGGAATGAATGGTTGAATGAAATATTAACTGTCTCAGTTTTAAAAATATAAAAATTTAATTTTTAAGTCAAAAAGCTTAAATATTTTTAAAAGGACGAGAAGACCCTATAGATCTTTATATTTATTAA-AATATTATAATA-TAGAAAAATA-ATAAATAATATTTTA-ATAATTATTTTATTGGGGTGATAGGAAAATTTAATTAACTTTTTTTATAATTAA---ACATAGATTTATGAATAATTGATCCATTATTTA…
	apo_APOCHRYSA AAAAACATGTCTTTTTGAATATAATATAAAGTCTAACCTGCCCACTGAT--AAT---TATTAAAGGGCCGCGGTATTTTGACTGTGCAAAGGTAGCATAATCATTTGTCTTTTAATTGAAGGCTGGAATGAATGGTTGAATGAAATATTAACTGTCTCATTTTTATAAAAATAAAAATTTAGCTTTTAAGTCAAAAGGCTTAAATAATTTTAGAGG-ACGAGAAGACCCTATAGATCTTTATATTAATAGT-TTTATTATAAAT-TAGGAAAATA-ATTAATAGTAATATT-AAAAATATTTTATTGGGGTGATAGGAAAATTAAATAAACTTTTCATATATTTT---TACATTGATTTATGAATTTATGATCCAATTATATTGA…
	carel_CAROBIUS -aaaacatgtctttttgtttataatttaaagtctaacctgcccgctgataattaa--tattgaagggccgcagtatattgactgtgcaaaggtagcataatcatttgtcttttaattgaaggctggaatgaatggttgaatgaagtattaactgtctcattttaataaa-ttaataatttagctttttaattaaaaggttaaaatttaattaaaag-acgagaagaccctatagatttttatattttgaaggtgtaataaatatgaagtgtattaatatattattattaat-taaaatatttgattggggtgatttaaaaatttaattaactttttataatt-taa--atcattgatttatgaatttatgatccaattttattg…
	capul_CAROBIUS aaaaacatgtccttttgtttataatttaaggtctaacctgcccactgat--ttaa--tatttaagggccgcagtatactgactgtgcaaaggtagcataatcatttgtcttttaattgaaggctggaatgaatggttgaatgaagtattaactgtctcattttaataat-ttaataacttagctttttaattaaaaggttaaaatttatttaaaag-acgagaagaccctatagatttttatattttaaatttatagtattgat-aggtatattaatatattattattatt-taaattatttgattggggtgatttaaaaatttaattaactttttatgtat-taa--atcattaatttatgaatttatgatccaattttattg…
	consp_CONCHOPTERELLA aaaaacatgtcttttagataataatttaaagtctaacctgcccactgat--ttta--tatttaaaggccgcagtattttgactgtgcaaaggtagcataatcatttgtcttttaattgaaggctggaatgaatggttgaatgaagtattaactgtctcattttaataaa-ttaagaatttagcttttaaataaaaaggtttaaatataattaaaag-acgagaagaccctatagatttttatattatttaa-tttaatttaatt-aagaaataaattttattattatttta-aataatatttgattggggtgattaaaaaattaaaaaaactttt-ttatat-aaa--aacataaattaatgattaattgatccaatt…
	conc_CONCHOPTERELLA aaaaacatgtcttttagaaaataatttaaagtctaacctgcccactgat--ttta--tatttaaaggccgcagtattttgactgtgcaaaggtagcataatcatttgtcttttaattgaaggctggaatgaatggttgaatgaagtattaactgtctcattttaataaa-ttaagaatttagcttttaaataaaaaggtttaaataaaattaaaag-acgagaagaccctatagatttttatattatttaa-tttaatttaatt-aagaaataaattttattattatttta-aataatatttgattggggtgattaaaaaattaaacaaactttt-ttatat-aaa--aacataaattaatgattaattgatccaatta…
	drepac_DREPANACRA aaaaacatgtcttttagaaattaatttaaagtctaacctgcccactgat--ttta--tatttaagggccgcagtattttgactgtgcaaaggtagcataatcatttgtcttttaattgaaggctggaatgaatggttgaatgaagtattaactgtctcatttttataaa-ttaagaatttagcttttaaataaaaaggtttaaataaaattaaaag-acgagaagaccctatagatttttatattttatta-tttaatattagt-aagaaataaattttattattaattaa-tttaatatttgattggggtgattaaaaaattaaataaactttt-ttatat-tta--aacataaattaatgaataattgatccaatttta…
	Drepath_DREPANACRA AAAAACATGTCTTTTAGAAATTAATTTAAAGTCTAACCTGCCCKCTGAT--TTTA--TATTTAAGGGCCGCAGTATTTTGACTGTGCAAAGGTAGCATAATCATTTGTCTTTTAATTGAAGGCTGGAATGAATGGTTGAATGAAGTATTAACTGTCTCATTTTTATAAA-TTAAGAATTTAGCTTTTAAATAAAAAGGTTTAAATAAAATTAAAAG-ACGAGAAGACCCTATAGATTTTTATATTGAATTA-ATTAATAATAAT-AAGAAATTAATTTTATTATTATTTAA-TTTAATATTTGATTGGGGTGATTAAAAAATTAAAAAAACTTTT-TGTTTA-TTA--AACATAAATTAATGAATAATTGATCCAATTTT…
	Dreph_DREPANEPTERYX aaaaacatgtctttttgttaataatttaaagtctaacctgcccactgat---taa--tttttaaaggccgcagtatattgactgtgcaaaggtagcataatcatttgtcttttaattgaaggctggaatgaatggttgaatgaaatactaactgtctcaatttaataaa-ttaataatttagcttttaaattaaaaggtttaaattatattaaaag-acgagaagaccctatagatttttataattttatt-aataattttatt-tagtaaaaaaaaaattaattataaga-aaaattatttgattggggtgattagaaaatttaataaactttttttaatt-tta--aacattgattaatgattaattgatccagtaa…
	dreth_DREPANACRA AAAAACATGTCTTTTAGAAATTAATTTAAAGTCTAACCTGCCCACTGAT--TTTA--TATTTAAGGGCCGCAGTATTTTGACTGTGCAAAGGTAGCATAATCATTTGTCTTTTAATTGAAGGCTGGAATGAATGGTTGAATGAAGTATTAACTGTCTCATTTTTATAAA-TTAAGAATTTAGCTTTTAAATAAAAAGGTTTAAATAAAATTAAAAG-ACGAGAAGACCCTATAGATTTTTATATTGTATTA-ATTAATAATAAT-AAGAAATTAATTTTATTATTATTTAA-TTTAATATTTGATTGGGGTGATTAAAAAATTAAAAAAACTTTT-TGTTTA-TTA--AACATAAATTAATGAATAATTGATCCAATTTTAT…
	gayom_GAYOMYIA aaaaacatgtctttttgtttataatttaaagtctaacctgcccactgat--ttta--tatttaaaggccgcagtattttgactgtgcaaaggtagcataatcatttgtcttttaattgaaggctggaatgaatggttgaatgaaaaatatactgtctcatttttaaaaa-ttaagaatttagcttttgaatcaaaaggtttaaataaaattaaaag-acgagaagaccctatagatttttatattatttttttttaatattaaa-aagaaataaa-tttattttaagaaaa-attaatatttaattggggtgattagaaaattaaattaactttttttattt-taa--aacattgatttatgaattattgatccaattttattg…
	Hemerfen_HEMEROBIUS -----------ttttagattataatttaaagtctaacctgcccactgat--ttaat-tatttaaaggccgcagtatcttgactgtgcaaaggtagcataatcatttgtcttttaattgaaggctggaatgaatggttgaatgaaatattaactgtctcatttttataaa-ttaagaatttagctttttaatcaaaaggtttaaataaaattaaaag-acgagaagaccctatagattttaatattatgtta-tatgattttatt-aagtaaaaaattttattgttatataa-tttaatatttgattggggtgattaaaaaatttattaaactttttttttat-taa--aacattaatatatgaataattgatccaataa…
	Hemst_HEMEROBIUS aaaaacatgtcttttagattataatttaaagtctaacctgcccactgat--ttaat-tatttaaaggccgcagtattttgactgtgcaaaggtagcataatcatttgtcttttaattgaaggctggaatgaatggttgaatgaagtattaactgtctcatttttataaa-ttaagaatttagctttttaatcaaaaggtttaaatgaaattaaaag-acgagaagaccctatagatttttatattatattattataattttatt-aagtaataaattttagaattatataa-tttaatatttgattggggtgattaaaaaatttaataaactttttttttat-tta--aacattaatatatgaattattgatccaataatat…
	Hemal_HEMEROBIUS aaaaacatgtcttttagattataatttaaagtctaacctgcccactgat--ttaat-tatttaaaggccgcagtattttgactgtgcaaaggtagcataatcatttgtcttttaattgaaggctggaatgaatggttgaatgaagtattaactgtctcatttttataaa-ttaagaatttagctttttaatcaaaaggtttaaataaaattaaaag-acgagaagaccctatagatttttatattatattattataattttatt-aagtaataaattttacaattatataa-tttaatatttgattggggtgattaaaaaatttaataaactttttttttat-tta--aacattaatatatgaattgttgatccaataatat…
	hmican_HEMEROBIUS aaaaacatgtcttttagattataatttaaagtctaacctgcccactgat--ttaat-tatttaaaggccgcagtattttgactgtgcaaaggtagcataatcatttgtcttttaattgaaggctggaatgaatggttgaatgaagtattaactgtctcatttttataaa-ttaagaatttagctttttaatcaaaaggtttaaataacattaaaag-acgagaagaccctatagatttttatattaaattattataattttatt-aagtaataaattttataattatataa-ttttatatttgattggggtgattaaaaaatttaataaactttttttttat-tta--aacattaatatatgatttattgatccaataata…
	megac_MEGALOMINA aaaaacatgtctttttgataataatttaaagtctaacctgcccactgat--ttta--tatttaaaggccgcagtattttgactgtgcaaaggtagcataatcatttgtcttttaattgaaggctggaatgaatggttgaatgaagtataaactgtctcattttaataat-ttaagaatttagcttttaaattaaaaggtttaaataaaattaaaag-acgagaagaccctatagatttttataataattaa-aattatatttta--aagtataatattaattataattagt-attattatttgattggggtgattggaaaattaaataaactttttttattt-tat--gacattgatttatgattaattgatccaatattat…
	megbe_MEGALOMINA aaaaacatgtctttttgataataatttaaagtctaacctgcccactgat--ttta--tatttaaaggccgcagtattttgactgtgcaaaggtagcataatcatttgtcttttaattgaaggctggaatgaatggttgaatgaagtattaactgtctcattttaataat-ttaagaatttagcttttaaattaaaaggtttaaattaaattaaaag-acgagaagaccctatagatttttataataaattt-atttatatttta--aagaatattatttaatataattata-aatattatttaattggggtgattggaaaatttaattaactttttttattt-tat--aacattgattaatgaataattgatccaatattat…
	meglm_MEGALOMUS aaaaacatgtcttttagattataatttaaagtctaacctgcccactgat--ttta--tatttaagggccgcagtattttgactgtgcaaaggtagcataatcatttgtcttttaattgaaggctagaatgaatggttgaatgaagtatttactgtctcattttaataaa-ttaagaatttagcttttgaattaaaaggttaaaatgtagttaaaag-acgagaagaccctatagatttttatattaatatt-atttatatgaat-tagaagattaattaagtatatttatatattaatatttgattggggtgattaaaaaatttaataaactttttttattt-t-a--aacattgatttatgattaattgatccaattttatt…
	megsp_MEGALOMUS AAAAACATGTCTTTTAGAATTTAATTTAAAGTCTAGCCTGCCCACTGAT--TTTAT-TA---AAGGGCCGCAGTATATTTACTGTGCAAAGGTATCATAATCATTTGTCTTTTAATTGAAGGCTGGAATGAATGGTTGGATGAAGTATTTACTGTCTCATTTTAAAAAA-TTAAGAATTTAGCTTTTTAATTAAAAGGTTAAAATAAAGTTAAAAG-ACGAGAAGACCCTATAGATTTTTATATTTATTTA-ATTTATRATATA-AAGAATATAATTTAWTATAATTTAAA--AAAATATTTAATTGGGGTGATTGAAAAATTAAATTAAYTTTTTTTWATT-ATR-AAACATTAATTTATGARTAATTGATCCAATTTTATT…
	MicHW_MICROMUS aaaaacatgtctttttgaaattaatttaaagtctaacctgcccactgat--ttta--aatttaaaggccgcagtattctgactgtgcaaaggtagcataatcatttgtcttttaattgaaggctggaatgaatggttgaatgagatgtaaactgtctcattttaataaa-ttaagaatttagcttttaaattaaaaggtttaaattttattaaaag-acgagaagaccctatagatttttataaaatttat-ttttattattaa-aagtaattaaattatttataataata-aattttatttgattggggtgattggaaaatttaataaactttttttaatt-aaa--aacattgatttatgaatatttgatccaattttattg…
	Micko_MICROMUS ????????gtctttttgaaattaatttaaagtctaacctgcccactgat--ttta--aatttaaaggccgcagtattttgactgtgcaaaggtagcataatcatttgtcttttaattgaaggctggaatgaatggttgaatgagatgtatactgtctcatttttataaa-ttaagaatttagcttttaaattaaaaggtttaaattttattaaaag-acgagaagaccctatagatttttataaaaattat-ttttaaaattta-aagttattaaaatttttttaaaaata-atttttatttgattggggtgattgaaaaattaaataaactttttttattt-tta--aacattgatttatgattaattgatccaattttattg…
	Nenem_NEURONEMA AAAAACATGTCTTTTTGAGAATAATTTAAAGTCTAACCTGCCCATTGAT--TTTA--TATTTAAAGGCCGCAGTATCCTGACTGTGCAAAGGTAGCATAATCATTTGTCTTTTAATTGAAGGCTGGAATGAATGGTTGATTGAAGTATAAACTGTCTCATTTTAATAAG-TTAATAATTTAGCTTTTAAATTAAAAGGTTTAAATGTATTTGAAAG-ACGAGAAGACCCTATAGATTTTTATAATATTTTA-TTAAATTATAAT-TAGTTTATTA-TAATTAATTTATTAG-AATTTTATTTGATTGGGGTGATTAAAAAATTAAATAAACTTTTTTTTTAA-AAA--ACCATTAATTTTTGAATTATTGATCCAATTTTATT…
	Neunm_NEURONEMA AAAAACATGTCTTTTTGAATATAATTTAAAGTCTAACCTGCCCKTTGAT---TTA--TATTTAAAGGCCGCAGTATTTTGACTGTGCAAAGGTAGCATAATCATTTGTCTTTTAATTGAAGGCTGGAATGAATGGTTGAATGAAGTGTAAACTGTCTCATTTTAATAAT-TTAATAATTTAGCTTTTAGATTAAAAGGTTTAAATGTATTTAAAAG-ACGAGAAGACCCTATAGATTTTTATAATATTAAC--TAAATTATAAC-TAGATTATTA-TAAATTTATTTATTGAAATATTATTTGGTTGGGGTGATTGTAAAATTTAATAAACTTTTTTTTTTA-AAA--AACATTAATTTTTGAGTAATTGATCCAATTTTATT…
	Nomer_NOMEROBIUS aaaaacatgtctttttgaatttaatttaaagtctaacctgcccactgat--ttta--tatttaagggccgcagtattttgactgtgcaaaggtagcataatcatttgtcttttaattgaaggctagaatgaatggttgaatgaagtattaactgtctcattataataaa-ttaagaatttagcttttaaattaaaaggtttaaatttaattaaaag-acgagaagaccctatagatttttatattaattta-aataatttaattaaagtaataaa-atataaattaattta-attaatatttgattggggtgattagaaaatttaataaactttttttattt-ttaacaacatagatttatgaatacttgatccaattttat…
	nomsp_NOMEROBIUS AAAAACATGTCTTTTTGAATTTAATTTAAAGTCTAACCTGCCCKCTGAT--TTTA--TATTTAAGGGCCGCAGTATTTTGACTGTGCAAAGGTAGCATAATCATTTGTCTTTTAATTGAAGGCTAGAATGAATGGTTGAATGAAGTATTAACTGTCTCATTATAATAAA-TTAAGAATTTAGCTTTTAAATTAAAAGGTTTAAATTAAATTAAAAG-ACGAGAAGACCCTATAGATTTTTATATTAATTTA-AATAATTTAATTAAAGTAATAAA-ATTTAAATTAATTTA-GTTAATATTTGATTGGGGTGATTAGAAAATTTAATAAACTTTTTTTATTT-ATAT-AACATAGATTTATGAATATTTGATCCAATATTAT…
	Notha_NOTHEROBIUS aaaaacatgtctttttgtttaaaatataaagtctaacctgcccactgat--aatt--tattaaagggccgcagtattttgactgtgcaaaggtagcataatcatttgtcttttaattgaaggctagaatgaatggttgaatgaagtattaactgtctcattttaataaa-ttaagaatttagcttttaaattaaaaggtttaaataaatttaaaag-acgagaagaccctatagatttttatattaattat-tataatattatt--atgtaaataatttattgttataata-attaatatttgattggggtgattgaaaaatttaataaactttttttattt-aaa--aacattgatttatgattaattgatccaatttta…
	Psecn_PSECTRA -aaaacatgtctttttgtttaaaatataaagtctaacctgcccattgat--ttaa--tattaaaaggccgcagtatattgactgtgcaaaggtagcataatcatttgtctcttaattagaggcttgaatgaatggttggatgaaaaattaactgtctctttttaataaa-ttatgaatttaaattttaagtaaaaatacttaaataaatttaaaag-acgagaagaccctatagatttttatttttatata-atatatatttat-aagaatattaattaattatttattat-ataataatttgattggggtgattaaaaaatttaattaactttttatttta-tta--aacattaatttatgaaaatttgatccttttttagtga…
	Psecti_PSECTRA ?????????????????????????????????????????????????--attt--tattaaaaggccgcagtatattgactgtgcaaaggtagcataatcatttgtctcttaattagaggctggaatgaatggttgaatgaaaaattaactgtctctttttaaaaaa-ttaagaatttaaattttaagtaaaaatgcttaaatatatttaaaag-acgagaagcccctatagatttttatttttatatt-atttatatttat-aagaatattaattaattWWtaataat-ataaaaatttgattggggggattaaaaaatttaattaactttttatttat-tta--accatttatttatgaaaatttgatctttttttaatg…
	PseNC_PSECTRA aaaaacatgtctttttgttaaaaatataaagtctaacctgcccattgat--aatt--tatttaaaggccgcagtatattgactgtgcaaaggtagcataatcatttgtcttttaattgaaggcttgaatgaatggttgaatgaaaaattaactgtcttattttaataaa-ttaagaatttaaattttaagttaaaatgcttaaatatttttaaaag-acgagaagaccctatagatttttattattttttaaaattatattata-tagaataaaa-tacaatataattaaa-ataataatttagttggggtgattgaaaaatttatttaacttttttttatt-aaa--aacataaatatatgaatagttgatcttttattaaaga…
	noti_NOTIOBIELLA aaaaacatgtctttttgattataatttaaagtctaacctgcccactgat--ttta--tatttaaaggccgcagtattttgactgtgcaaaggtagcataatcatttgtcttttaattgaaggctggaatgaatggttgaatgaaataatatctgtctcattttaataaa-ttaagaatttagctttttaattaaaaggttaaaatgaaattaaaag-acgagaagaccctatagatttttataatagtaattttatatttttat---gaaaaataatattttataaaattt-attattatttaattggggtgattaaaaaattaaataaactttttttatat-taa--aacattaatttatgaataattgatccaattttat…
	notiMG_NOTIOBIELLA aaaaacatgtctttttgattataatttaaagtctaacctgcccactgat--ttta--tatttaaaggccgcagtattttgactgtgcaaaggtagcataatcatttgtcttttaattgaaggctggaatgaatggttgaatgaaataatatctgtctcattttaataaa-ttaagaatttagctttttaattaaaaggttaaaatgtaattaaaag-acgagaagaccctatagatttttataataataattttatattttaat---gaaaaaaaatattttataaaattt-attattatttaattggggtgattaaaaaattaaataaactttttttatat-aaa--aacattaatttatgaataattgatccaatttt…
	Nusac_NUSALALA aaaaacatgtctttttgtaaataatttaaagtctaacctgcccactgat--ttaatatatttaaaggccgcagtattttgactgtgcaaa-gtagcataatcatttgtcttttaattgaaggctggaatgaatggttgaatgaagtattaactgtctcattttaataat-ttaagaatttagcttttaaattaaaaggtttaaattaatttaaaag-acgagaagaccctatagatttttatattaataat-ttttatataatt-aagtataaaa-ttatatataattatt-gttaatatttaattggggtgattgaaaa-tttaataaactttttttatatatta--aacattaatttatgattaaatgatccagttttattg…
	Psyocc_PSYCHOBIELLA aaaaacatgtcttttagattttaatttaaagtctgacctgcccactgat--ttta--tatttaagggccgcagtattttgactgtgcaaaggtagcataatcatttgtcttttaattgaaggctggaatgaatggttgaatgaagtattaactgtctcatttttataaa-ttaagaatttagcttttaaataaaaaggtttaaatataattaaaag-acgagaagaccctatagatttttataatatttta-tttagttttagt-aagaaataaattttattattaattaa-attattatttgattggggtgattaaaaaattaaaaaaactttt-ttttat-ata--aacataaattaatgaatatttgatccaattt…
	symar_SYMPHEROBIUS aaaaacatgtctttttgattttaatttaaagtctaacctgcccactgat--ttta--tatttaaaggccgcagtattttgactgtgcaaaggtagcataatcatttgtcttttaattgaaggctagaatgaatggttgaatgaagtattaactgtctcattttaataat-ttaataacttagcttttaagttaaaaggcttaaataaaattaaaag-acgagaagaccctatagatttttatattattaat-aaaaatataatt--aagaaaataatttaaaatttttatt-tataatatttaattggggtgattggaaaatttaataaactttttttatta-ttt--aacattgatttatgattttatgatccaatatt…
	Symbar_SYMPHEROBIUS AAAAACATGTCTTTTTGTTTATAATTTAAAGTCTAACCTGCCCACTGAT--TTTA--TATTTAAAGGCCGCAGTATTTTGACTGTGCAAAGGTAGCATAATCATTTGTCTTTTAATTGAAGGCTGGAATGAATGGTTGAATGAGGTATTAGCTGTCTCATTTTAATAAA-TTAATAATTTAGCTTTTAAATTAAAAGGTTTAAATATTAATAAAAG-ACGAGAAGACCCTATAGATTTTTATATTATAATA-TTTAATATTATT-AAAGTTAAAAATTTAAAATTAATTAT-TTTAATATTTGGTTGGGGTGACTGAAAAATTAAATTAACTTTTTTTATAT-TAA-ATACATTAATTTATGATTAATTGATCCAATTT…
	symch_SYMPHEROBIUS aaaaacatgtctttttgattataatttaaagtctaacctgcccactgat--ttta--tatttaaaggccgcagtattttgactgtgcaaaggtagcataatcatttgtcttttaattgaaggctagaatgaatggttgaatgaaatacttactgtctcattttaaaaaa-ttaataatttagcttttaaattaaaaggtttaaataaaaataaaag-acgagaagaccctatagatttttatattaataat-taaaatataatt-aatgattaaaatttaatatttattat-attaataattaattggggtgattggaaaatctaataaactttttttattt-taa--accattgatttatgaataattgatccaataat…
	wesinv_WESMAELIUS aaaaacatgtcttttagattataatttaaagtctaacctgcccactgat--ttaat-tatttaaaggccgcagtattttgactgtgcaaaggtagcataatcatttgtcttttaattgaaggctggaatgaatggttgaatgaagtattaactgtctcaattttataaa-ttaagaatttagctttttaattaaaaggtttaaatgaaattaaaag-acgagaagaccctatagatttttataatatttaatattaattttatt-aagtaaaaaattttatgattatatta-tttattatttgattggggtgattaaaaaatttaataaactttttttttat-ata--aacattaatatatgattatttgatccaattcta…
	wessub_WESMAELIUS ???????????TTTTAGATTATAATTTAAAGTCTAACCTGCCCACTGAT--TTAAT-TATTTAAAGGCCGCAGTATTTTGACTGTGCAAAGGTAGCATAATCATTTGTCTTTTAATTGAAGGCTGGAATGAATGGTTGAATGAAGTATTAACTGTCTCAATTTTATAAA-TTAAGAATTTAGCTTTTTAATCAAAAGGTTTAAATAAAATTAAAAG-ACGAGAAGACCCTATAGATTTTTATAATATTTAGTATTAATTTTATT-AAGTAAAAAATTTTATAATTATATTA-TTTATTATTTGATTGGGGTGATTAAAAAATTTAATAAACTTTTTTTTATT-ATA--AACATTAATATATGAATACTTGATCCAGTTTTA…
	zalo_ZACHOBIELLA AAAAACATGTCTTTTTGAATAAAATTTAAAGTCTAACCTGCCCAATGAT--WTTA--TATTTAAAGGCCGCRGTATTTTGACTGTGCARAGGTAGCRTAATTATTTGTCTTTTAATTGAAGGCTTG?ATGAATGGWTGGATGAGGTATAAACTGTCTCAGTTTAAAAAA-TTAAAAAATTAATTTTTAAGTTAAAAAGCTTAAATTAATTTAAAAG-ACGAGAAGACCCTATAGATTTTTATATAAAAAAT-ATTTAATTTATT-AAGAAATAAA-TTTATTTTAATTATT-TTTTGTATTTAATTGGGGTGATTGAAAAATTTAATAAACTTTTTTTATAA-AAA---ACMTTAATTTATGAATATTTGATCCAATTTTAT…
	psyp_PSYCHOPSIS tatttttggaatttgagctggacttgtaggaacaagacttagtttactaattcgagcagaattaggacaacctggatcacttattggtgatgatcaaatttataacgtaattgtcacagcacacgcatttattataattttctttatagtaatacctattataattggaggatttggaaattgattagttccattaatactagcagctccagatatagctttcccacgaataaataatataagcttttgattactccctccttcattaacattattgctagcttctagtatagtcgaaagaggagctgggacaggttgaacagtttaccctcctctgtcagctggattagcccacgcaggggcttctgtagacttagccatct…
	poly_POLYSTOECHOTES tatttttggtatttgatcaggactagttggtactagtcttagtctattaattcgagctgaattaggccaacctggctctttaattggtgatgaccaaatttataatgttattgtaacagctcatgcttttattataattttttttatagttatacctattgttattggaggatttggtaattgattagttcctttaatactagcagcacctgatatagctttcccacgaataaataatataagtttttgaatattacctccttcccttactcttttattagcatcaagtatagttgaaagaggagctggtacaggatgaactgtctatccacctctttctgcaggaattgctcatgcaggagcttctgttgatttagca…
	noth_NOTHOCHRYSA t?????????atttgatctggattagtaggtactagtttaagtttattaattcgagccgaattaggacaacctggttctttaattggtgatgatcaaatttataatgttattgttactgctcatgcttttattataattttttttatggttataccaattgttattggtggatttggtaattgattagttcctttaatacttgctgctcctgatatagctttccctcgtataaataacataagtttttgaatgcttcctccatctcttacattacttctggcttcttctatagttgaaagaggtgctggtacaggttgaactgtataccctcctctttctgctagaattgctcatgctggtgcttcagtagatctagctatt…
	pima_PIMACHRYSA ?ATATTTGGAATTTGGTCTGGTCTTGTAGGTACTAGTTTAAGTTTACTAATTCGAGCTGAATTAGGTCAACCAGGTTCATTAATTGGTGATGATCAAATTTATAATGTAATTGTTACTGCTCATGCATTTATTATAATTTTTTTTATAGTAATACCTATTGTTATTGGAGGATTTGGTAATTGATTAGTCCCATTAATATTAGCAGCACCTGATATAGCATTTCCTCGAATAAATAATATAAGATTTTGAATACTTCCCCCTTCTTTAACTTTATTATTAGCTTCTTCTATAGTTGAAAGAGGTGCTGGTACAGGTTGAACTGTGTACCCCCCACTTTCAGCAAGAATTGCTCATGCTGGAGCTTCAGTAGATTTAGCGATTT…
	ital_ITALOCHRYSA TATTTTTGGTATTTGATCAGGATTAGTAGGTACTAGCCTAAGTTTATTAATTCGAGCTGAATTAGGTCAACCAGGTTCTTTAATTGGAGATGATCAAATTTATAATGTTATTGTAACAGCTCATGCTTTTATTATAATTTTTTTTATAGTTATACCAATTGTAATTGGAGGTTTTGGTAATTGATTAGTTCCTTTAATACTAGCTGCCCCGGATATAGCTTTCCCTCGAATAAATAATATAAGCTTTTGAATATTACCTCCTTCATTAACATTATTATTAGCTTCATCAATAGTTGAAAGAGGAGCAGGAACAGGATGAACGGTTTATCCTCCTTTATCTGCTAATATTGCTCATGCTGGAGCTTCAGTTGATTTAGCTATT…
	apo_APOCHRYSA TATATTTGGAATTTGATCTGGTTTAGTAGGAACTAGTTTAAGTTTATTAATTCGAGCCGAATTAGGTCAACCAGGTTCATTAATTGGAGATGATCAAATTTACAATGTAATTGTTACAGCTCATGCTTTTATTATAATTTTTTTTATAGTAATACCTATTGTTATTGGAGGATTTGGAAATTGATTAGTCCCTTTAATATTAGCAGCACCAGATATAGCTTTCCCTCGAATAAATAATATAAGATTTTGATTATTCCCTCCTTCTTTAACTTTATTATTATCTTCTTCTATAGTAGAAAGAGGAGCTGGAACAGGATGAACAGTTTACCCTCCACTATCTTCTAAAATTGCTCATGCAGGAGCTTCAGTAGATTTAGCTATTTTT…
	carel_CAROBIUS t???????????????????????????????????????????????????????????????????????????????????????????????????????????????????????????????????????????????????????????????????????????????????????????????????????????????????????????????????????????????????????????????????????????????????????????????????????????????????????????????????????????????????????????????????????????????????????????????…
	capul_CAROBIUS t???????????????????????????????????????????????????????????????????????????????????????????????????????????????????????????????????????????????????????????????????????????????????????????????????????????????????????????????????????????????????????????????????????????????????????????????????????????????????????????????????????????????????????????????????????????????????????????????…
	consp_CONCHOPTERELLA t?????????????????????????????????????????????????????????????????????????????????????????????????????????????????????????????????????????????????????????????????????????????????????????????????????????????????????????????????????????????????????????????????????????????????????????????????????????????????????????????????????????????????????????????????????????????????????????…
	conc_CONCHOPTERELLA tatatttgggatttgatctggtttagtaggaactagtttaagtttattaattcgagctgaattaggtcaaccaggttctttaattggagatgatcaaatttataatgtaattgtaacagcacatgcttttattataattttctttatagtaatacctattgttattggaggttttggaaactgattagtacctttaatacttgcagcacctgatatagcttttccacgacttaataatataagtttttgattattacccccatcattaatactactcctatcttcttccatagtagaaagtggagctggaactggatgaacagtttacccacccctttctgctaatattgcccatgctggagcttcagtagatttagct…
	drepac_DREPANACRA t????????????????????????????????????????????????????????????????????????????????????????????????????????????????????????????????????????????????????????????????????????????????????????????????????????????????????????????????????????????????????????????????????????????????????????????????????????????????????????????????????????????????????????????????????????????????????????????…
	Drepath_DREPANACRA T???????????????????????????????????????????????????????????????????????????????????????????????????????????????????????????????????????????????????????????????????????????????????????????????????????????????????????????????????????????????????????????????????????????????????????????????????????????????????????????????????????????????????????????????????????????????????????????…
	Dreph_DREPANEPTERYX tatatttggaatttgatcaggtcttgtaggaacaagacttagattattaattcgagcagaattaggtcaaccaggttcattaattggtgatgatcaagtttataatgttattgttactgctcatgcatttattataattttttttatagttataccaattgttattggtggatttggaaactgattagtcccattaatattagctgccccggatatagcatttcctcgaataaataatataagattctgaatactacctccctctttaacacttttattagcttcatcaatggtggaaagtggggctggtacaggttgaactgtatacccacccctctcatcaagtattgctcatgcaggagcatcagttgatttagca…
	dreth_DREPANACRA T?????????????????????????????????????????TTTATTAATTCGGGCTGAATTAGGTCAACCTGGCTCATTAATTGGAGATGATCAAATTTATAATGTAATTGTAACAGCTCATGCATTTATTATAATTTTTTTTATAGTAATACCAATTGTTATTGGAGGATTCGGTAATTGATTAGTACCTCTTATACTAGCTGCACCTGATATAGCTTTCCCTCGACTTAATAATATAAGTTTTTGAATACTTCCTCCTTCTTTAATACTATTATTATCTTCTTCAATAGTAGAAAGAGGGGCTGGAACAGGATGAACAGTTTATCCTCCTTTATCTTCTAATATTGCTCATGCAGGAGCTTCTGTTGATCTGGCAATT…
	gayom_GAYOMYIA tatttttggaatttgatcaggtttagtaggaacaagattaagtttattaattcgagcagaattaggtcaaccaggttctttaattggtgatgaccaaatttataatgttattgtaactgcacatgctttcattataattttctttatagttataccaattgttattggaggatttggaaactgattagttccacttatactagcagctcctgatatagctttccctcgaataaataatataagattttgaatacttcctccttctttaacattactccttatatcttcaatagtagaaaatggagctggaactggttgaacagtataccctcctctttcagcaagtattgctcatgcaggagcttctgttgatttagctatttt…
	Hemerfen_HEMEROBIUS t??????????????????????????????????????????????????????????????????????????????????????????????????????????????????????????????????????????????????????????????????????????????????????????????????????????????????????????????????????????????????????????????????????????????????????????????????????????????????????????????????????????????????????????????????????????????????????????…
	Hemst_HEMEROBIUS t?????????????????????????????????????????????????????????????????????????????????????????????????????????????????????????????????????????????????????????????????????????????????????????????????????????????????????????????????????????????????????????????????????????????????????????????????????????????????????????????????????????????????????????????????????????????????????????????…
	Hemal_HEMEROBIUS t?????????????????????????????????????????????????????????????????????????????????????????????????????????????????????????????????????????????????????????????????????????????????????????????????????????????????????????????????????????????????????????????????????????????????????????????????????????????????????????????????????????????????????????????????????????????????????????????…
	hmican_HEMEROBIUS t????????????????????????????????????????????????????????????????????????????????????????????????????????????????????????????????????????????????????????????????????????????????????????????????????????????????????????????????????????????????????????????????????????????????????????????????????????????????????????????????????????????????????????????????????????????????????????????…
	megac_MEGALOMINA t?????????????????????????????????????????????????????????????????????????????????????????????????????????????????????????????????????????????????????????????????????????????????????????????????????????????????????????????????????????????????????????????????????????????????????????????????????????????????????????????????????????????????????????????????????????????????????????????…
	megbe_MEGALOMINA t?????????????????????????????????????????????????????????????????????????????????????????????????????????????????????????????????????????????????????????????????????????????????????????????????????????????????????????????????????????????????????????????????????????????????????????????????????????????????????????????????????????????????????????????????????????????????????????????…
	meglm_MEGALOMUS tatttttggtatttgatcaggacttttagggacaagacttagattactaattcgagcagaattaggtcaacctggatctcttattggagacgatcaaatttataatgtaattgttactgcacatgcttttattataattttctttatagttataccaattgtaattggaggatttggaaattgattagttccattaatactagcagcccctgatatggcattcccacgaataaataatataagtttttgaatacttccaccttctttaatacttttactcgcatcttcaatagtagaaagaggagctggtactggttgaacagtttacccccctctttcctccagaattgctcacgctggggcctctgttgacttagctattt…
	megsp_MEGALOMUS T??????????????????????????????????????????????????????????????????????????????????????????????????????????????????????????????????????????????????????????????????????????????????????????????????????????????????????????????????????????????????????????????????????????????????????????????????????????????????????????????????????????????????????????????????????????????????????????????…
	MicHW_MICROMUS tatttttggaatttgatctggtttagtaggaactagattaagtttattaattcgggctgaattaggtcaacctggttccttaattggagatgaccaaatttataatgttattgttacagctcacgcttttattataattttttttatagttatacctattgttattggaggatttggtaattgattagttcctcttatattagctgcaccagatatggctttccctcgaataaataatataagattctgaatattacctccatctttaacattattactggcttcttctatagtagaaaatggagctgggactggttgaacagtatatccacccctttcatctagaattgctcatgcaggggcttctgttgatctagctatttt…
	Micko_MICROMUS t???????????????????????????????????????????????????????????????????????????????????????????????????????????????????????????????????????????????????????????????????????????????????????????????????????????????????????????????????????????????????????????????????????????????????????????????????????????????????????????????????????????????????????????????????????????????????????????????…
	Nenem_NEURONEMA T----------------CAGGATTAGTAGGGACTAGTTTAAGTCYTTTWATCCGAGCTGAATTAGGCCAACCTGGTTCTTTAATTGGAGATGATCAAATTTATAATGTTATTGTTACAGCTCATGCTTTTATTATAATTTTTTTTATAGTAATACCTATTGTTATTGGAGGTTTTGGGAATTGATTAGTCCCTTTAATATTAGCTGCTCCTGATATAGCATTCCCTCGTATAAATAACATAAGATTTTGAATACTTCCACCTTCATTAACTTTACTGCTAGCCTCATCAATAGTAGAAAATGGAGCTGGGACTGGTTGAACAGTTTACCCACCCCTTTCTTCTAGAATTGCTCATGCTGGGGCTTCTGTAGATTTAGCTATCT…
	Neunm_NEURONEMA TATTTTTGGGATTTGATCAGGATTAGTAGGAACTAGATTAAGTCTTCTAATCCGAGCTGAATTAGGAAATCCAGGGTCATTAATTGGTGATGATCAAATTTATAATGTTATTGTAACTGCTCATGCTTTTATTATAATTTTTTTTATAGTTATACCCATTGTTATCGGGGGATTTGGAAATTGGTTAATTCCTTTAATACTGGCAGCCCCAGATATGGCCTTTCCTCGTATAAACAATATAAGTTTCTGGATACTACCCCCTTCATTAGTTTTATTATTAGCCTCATCAATAGTAGAAAATGGAGCTGGGACAGGTTGAACAGTTTACCCACCTCTTTCTTCTAATATTGCTCATGCTGGAGCTTCTGTTGATTTAGCCATTT…
	Nomer_NOMEROBIUS t?????????????????????????????????????????????????????????????????????????????????????????????????????????????????????????????????????????????????????????????????????????????????????????????????????????????????????????????????????????????????????????????????????????????????????????????????????????????????????????????????????????????????????????????????????????????????????????????…
	nomsp_NOMEROBIUS T?????????????????????????????????????????????????????????????????????????????????????????????????????????????????????????????????????????????????????????????????????????????????????????????????????????????????????????????????????????????????????????????????????????????????????????????????????????????????????????????????????????????????????????????????????????????????????????????…
	Notha_NOTHEROBIUS t????????????????????????????????????????????????????????????????????????????????????????????????????????????????????????????????????????????????????????????????????????????????????????????????????????????????????????????????????????????????????????????????????????????????????????????????????????????????????????????????????????????????????????????????????????????????????????????…
	Psecn_PSECTRA tatttttggtatttgatcaggtttactaggaactagattaagattactaattcgagctgaattaggacaaccgggttcattaattggagatgaccaaatatataatgttattgttacagcccatgcttttattataattttttttatagttataccaattgttatcggaggttttggaaattgattaattcctatcatactagcagccccagatatagcatttcctcgaataaataatataagtttttgaatacttcctccttctttatttctccttttagcttcctcaatagtagaaaatggagcaggaactggatgaactgtttatcctcctttatcttctagaattgctcatgccggggcttctgtagatttagctattttt…
	Psecti_PSECTRA ????????????????????????????????????????????????????????????????????????????????????????????????????????????????????????????????????????????????????????????????????????????????????????????????????????????????????????????????????????????????????????????????????????????????????????????????????????????????????????????????????????????????????????????????????????????????????????????????…
	PseNC_PSECTRA t????????????????????????????????????????????????????????????????????????????????????????????????????????????????????????????????????????????????????????????????????????????????????????????????????????????????????????????????????????????????????????????????????????????????????????????????????????????????????????????????????????????????????????????????????????????????????????????????…
	noti_NOTIOBIELLA tatttttggaatttgatcaggacttgtaggaacaagacttagattattaatccgagcagaattaggtcaacctggatcattaattggagatgaccaaatttataatgtaattgttactgctcatgcctttattataattttctttatagtaataccaattgtaattggaggatttggaaactgattagtaccattaatattagctgctccagatatagcattccctcgaataaataatataagtttttgaatactacccccttctttaacattacttttagcatcatcaatagttgaaagtggagctggtacaggatgaacagtctatccacctctttcatcaagaattgctcatgctggagcttctgttgatttagctatt…
	notiMG_NOTIOBIELLA tatttttgggatttgatcaggacttgtaggaacaagtcttagtttattaattcgagccgaattaggtcaaccaggatcattaattggggatgatcaaatttataatgtaattgttactgcccatgcttttattataattttctttatagtaataccaattgttattggaggatttggtaattgattggttcctttaatactagctgcaccagatatagcatttccccgaataaataatataagtttttgaatacttcctccttccctaactttacttttagcttcatcaatagttgaaagtggggccggaactggatgaacagtatacccccctctttcatcaagaattgctcatgccggagcatctgttgacttagcaa…
	Nusac_NUSALALA t???????????????????????????????????????????????????????????????????????????????????????????????????????????????????????????????????????????????????????????????????????????????????????????????????????????????????????????????????????????????????????????????????????????????????????????????????????????????????????????????????????????????????????????????????????????????????????????????…
	Psyocc_PSYCHOBIELLA t??????????????????????????????????????????????????????????????????????????????????????????????????????????????????????????????????????????????????????????????????????????????????????????????????????????????????????????????????????????????????????????????????????????????????????????????????????????????????????????????????????????????????????????????????????????????????????????…
	symar_SYMPHEROBIUS tattttcggaatttgatcaggtcttttaggaacaagtttaagtttattaattcgagcagaattaggacaaccaggatctctaattggggatgatcaaatttataatgtaattgtaactgcacatgcttttattataattttctttatagttataccaattgtaattggaggattcgggaattgattagttcctttaatactagctgctccagatatagctttccctcgaataaataatatatcattttgaatattacccccctcattaattttacttttagcctcatccttagtagaaagaggagctggtacaggatgaactgtttatcctcctctatcatctagtgtagctcatgctggggcatcagttgatctagcta…
	Symbar_SYMPHEROBIUS T??????????????????????????????????????????????????????????????????????????????????????????????????????????????????????????????????????????????????????????????????????????????????????????????????????????????????????????????????????????????????????????????????????????????????????????????????????????????????????????????????????????????????????????????????????????????????????????…
	symch_SYMPHEROBIUS t???????????????????????????????????????????????????????????????????????????????????????????????????????????????????????????????????????????????????????????????????????????????????????????????????????????????????????????????????????????????????????????????????????????????????????????????????????????????????????????????????????????????????????????????????????????????????????????…
	wesinv_WESMAELIUS t????????????????????????????????????????????????????????????????????????????????????????????????????????????????????????????????????????????????????????????????????????????????????????????????????????????????????????????????????????????????????????????????????????????????????????????????????????????????????????????????????????????????????????????????????????????????????????????…
	wessub_WESMAELIUS ?ATTTTCGGAATTTGATCAGGTTTAGTAGGAACAAGATTAAGTTTATTAATTCGAGCTGAATTAGGTCAACCAGGATCATTAATTGGAGATGACCAAATTTACAATGTAATTGTAACTGCACATGCTTTTATTATAATTTTCTTTATAGTTATACCTATTGTAATTGGAGGATTTGGAAATTGATTAGTACCATTAATATTAGCAGCACCTGATATAGCTTTTCCTCGTATAAATAATATAAGATTTTGAATATTACCTCCATCTTTAATATTATTATTAGCATCAAGAATAGTAGAAAGTGGTGCTGGTACAGGATGAACAGTTTACCCTCCTCTTTCAGCTAATATTGCTCATGCAGGAGCTTCTGTTGACTTAGCAAT…
	zalo_ZACHOBIELLA T?????????????????????????????????????????????????????????????????????????????????????????????????????????????????????????????????????????????????????????????????????????????????????????????????????????????????????????????????????????????????????????????????????????????????????????????????????????????????????????????????????????????????????????????????????????????????????????????…
	psyp_PSYCHOPSIS gttttagcaggagccattactatattattaacagaccgaaacttaaatacctccttttttgatcctgcaggagggggggatcctattttataccaacatttattttgattctttggacatccagaagtttatatttTAATTTTGCCAGGATTTGGAATAATTAGTCATATTATTGCTCAAGAAAGAGGGAAAAAAGAGACATTCGGAGCCTTAGGAATAATTTATGCAATATTAGCTATCGGATTATTAGGATTTGTAGTATGAGCTCACCATATATTTACAGTTGGTATAGATGTTGATACACGAGCTTATTTTACTTCAGCCACAATAATTATTGCTGTACCAACAGGTATTAAAGTATTTAGTTGATTAGCTACTCTTCA…
	poly_POLYSTOECHOTES gttcttgctggagctatcacaatacttcttactgatcgt?aattaaatacatcattttttgaccctgctggaggaggtgatcctattttataccAACATTTATTTTGATTTTTTGGTCATCCTGAAGTTTATATTTTAATTCTTCCCGGATTTGGAATAATTAGTCATATTATTGCTCAAGAAAGAGGTAAAAAGGAAACATTTGGTTCTTTAGGTATAATTTATGCAATATTAGCAATTGGATTATTAGGATTTGTTGTTTGAGCTCATCATATATTTACTGTAGGAATAGATGTTGATACACGAGCTTATTTTACTTCAGCAACTATAATTATTGCTGTACCCACAGGTATTAAGGTTTTTAGTTGATTAGCAACAC…
	noth_NOTHOCHRYSA gttttagcaggtgcaattactatattattaactgatcgaaatttaaatacatcattttttgatcctgcaggtggaggagacccaattttatatcaacatttattttgattttttggtcatcctgaagtttatattt??????????????????????????????????????????????????????????????????????????????????????????????????????????????????????????????????????????????????????????????????????????????????????????????????????????????????????????????????????????????????????…
	pima_PIMACHRYSA GTATTAGCAGGAGCTATTACTATATTACTTACAGATCGTAACTTAAATACTTCTTTTTTTGACCCAGCAGGTGGAGGTGATCCTATTTTATATCAACATTTATTTTGATTTTTTGGCTGT???????????????????????????????????????????????????????????????????????????????????????????????????????????????????????????????????????????????????????????????????????????????????????????????????????????????????????????????????????????????????????????????????????…
	ital_ITALOCHRYSA GTATTAGCTGGAGCTATTACAATATTATTAACAGATCGTAATTTAAATACTTCTTTTTTTGATCCTGCCGGAGGGGGAGATCCTATTTTATATCAACATTTATTCTGATTTTTTGGATGT??????????????????????????????????????????????????????????????????????????????????????????????????????????????????????????????????????????????????????????????????????????????????????????????????????????????????????????????????????????????????????????????????????…
	apo_APOCHRYSA gtattagctggagctattacaatattattaacagatcgtaatttaaatacttctttttttgatcctgccggagggggagatcctattttatatcaacatttattctgattttttggaTGC?????????????????????????????????????????????????????????????????????????????????????????????????????????????????????????????????????????????????????????????????????????????????????????????????????????????????????????????????????????????????????????????????????????…
	carel_CAROBIUS ????????????????????????????????????????????????????????????????????????????????????????????????????????????????????????????????????????????????????????????????????????????????????????????????????????????????????????????????????????????????????????????????????????????????????????????????????????????????????????????????????????????????????????????????????????????????????????????????…
	capul_CAROBIUS ?????????????????????????????????????????????????????????????????????????????????????????????????????????????????????catccagaagtttatattcttattctgccaggatttggtataatcagccacattatctcccaagaaagaggaaaaaaagaaactttcgggtctttagggataatttatgccatactggcaattggattactcggatttgtagtgtgagctcatcatatattcacagtaggaatagatgtagatacccgagcttactttacttcagctacaataattatcgcagttcctaccgggattaaggtatttagatgattagctactcttcat…
	consp_CONCHOPTERELLA ?????????????????????????????????????????????????????????????????????????????????????????????????????????????????????????cagaagtatatattttaattttaccaggatttggaataattagtcatattatttcacaagaaagtggaaaaaaggaaacttttggatcattaggtataatttatgctatactagctattgggttattaggatttgtagtatgagcccatcatatatttacagtaggaatagatgttgatacacgagcttattttacatcagctacaataattattgctgtacctacaggtattaaggtttttagttgactagctact…
	conc_CONCHOPTERELLA gttttagcaggagctattactatactattaactgatcgtaatttaaatacatccttttttgatccagctggaggaggagacccaattttatatcaacatttattttgattttttggtcatccagaagtttatattttaattttaccaggatttggaataattagtcatattatttctcaagaaagtggaaaaaaggaaacttttggatcattaggaataatttatgctatactagctattgggttactaggatttgtagtatgagcacatcatatatttacagtaggaatagatgttgatacacgagcctattttacatcggcgacaatgattattgctgtacctacaggaattaaggtatttagttgattagctactc…
	drepac_DREPANACRA ???????????????????????????????????????????????????????????????????????????????????????????????????????????????????gtcatccagaagtttatattttaattttaccaggatttggaataattagtcatattatttcacaagaaagaggaaaaaaggaaacttttggttctttaggaataatttatgcaatacttgctattggattattaggatttgtagtatgagctcatcatatatttactgtaggaatagatgtagatactcgagcttattttacatcagctacaataattattgctgtaccaacaggaattaaggtatttagttgattagcaacttta…
	Drepath_DREPANACRA ????????????????????????????????????????????????????????????????????????????????????????????????????????????TTTTTTGGTCACCCTGAAGTTTACATTTTAATTTTACCTGGATTTGGAATAATTAGTCATATTATTTCACAAGAAAGAGGAAAAAAGGAAACCTTTGGATCTTTAGGTATAATTTATGCAATACTTGCAATTGGTTTATTAGGATTTGTAGTATGAGCTCATCATATATTTACTGTAGGAATAGATGTAGATACACGAGCTTATTTCACATCAGCAACAATAATTATTGCTGTCCCAACTGGAATTAAAGTATTTAGTTGATTAGCTACACT…
	Dreph_DREPANEPTERYX gtattagctggagctatcactatattattaacagaccgaaatctaaacacatcattctttgaccctgcagggggaggggacccaattttataccaacatttattttgattttttggacacccagaagtttatat?????????????????????????????????????????????????????????????????????????????????????????????????????????????????????????????????????????????????????????????????????????????????????????????????????????????????????????????????????????????????????…
	dreth_DREPANACRA GTATTAGCAGGAGCTATTACTATATTATTAACAGATCGAAATTTAAACACTTCTTTCTTTGACCCGGCGGGAGGAGGAGATCCTATTTTATATCAACACTTATTTTGATTTTTTGGAAA????????????????????????????????????????????????????????????????AGAGGAAAAAAGGAAACCTTTGGATCTTTAGGTATAATTTATGCAATACTTGCAATTGGTTTATTAGGATTTGTAGTATGAGCTCATCATATATTTACTGTAGGAATAGATGTAGATACACGAGCTTATTTCACATCAGCAACAATAATTATTGCTGTCCCAACTGGAATTAAGGTATTTAGTTGATTAGCTACACTAC…
	gayom_GAYOMYIA gttttagcaggtgctatcactatacttctaacagatcgaaatttaaatacttcattttttgatccagcaggaggaggtgatcctattttataccaacatttattctgattttttggtcatcctgaagtttatattttaattttaccaggatttggaataattagtcatattattgctcaagaaagaggaaaaaaagaaacatttggttctttaggaataatttatgcaatattagctattgggttactaggatttgtagtttgagcacatcatatatttacagtaggaatagatgtagacactcgagcttatttcacttcagctactataattattgctgttccaactggaattaaggtttttagttgattagctactcttcat…
	Hemerfen_HEMEROBIUS ???????????????????????????????????????????????????????????????????????????????????????????????????????????????????????????????????????????????????????????????????????????????????????????????????????????????????????????????????????????????????????????????????????????????????????????????????????????????????????????????????????????????????????????????????????????????????????????…
	Hemst_HEMEROBIUS ????????????????????????????????????????????????????????????????????????????????????????????????????????????????????????????????????????????????????????ttggataattagtcatattattgctcaagaaagtggtaaaaaggaaacttttggatcattaggtataatttatgctatactatcaattggattattaggattcgttgtatgagcacatcacatatttacagttggaatagatgttgatacacgagcttattttacatctgctactataattattgcagtaccaacaggaattaaggtttttagatgattagctactttac…
	Hemal_HEMEROBIUS ??????????????????????????????????????????????????????????????????????????????????????????????????????????????????????????agaagtttatattttaattctaccaggatttggaataattagtcatattattgctcaagaaagtggtaaaaaggaaacttttggttcattagggataatttatgcaatactatcaattggattattaggatttgttgtttgagctcatcacatatttacagttggaatagatgttgatacacgagcttattttacatctgctactataattattgctgtaccaacaggaattaaggtttttagatgattagctactttac…
	hmican_HEMEROBIUS ?????????????????????????????????????????????????????????????????????????????????????????????????????????????????????????cagaagtttatattttaattttaccaggatttggaataattagtcatattattgctcaagaaagaggtaaaaaggaaacttttggttcattagggataatttatgctatattagctattggtttattaggatttgtagtatgagctcatcatatatttacagtaggaatagatgttgatactcgagcctactttacatctgctactataattattgctgtaccaacaggaattaaggtatttagatgattagctacttta…
	megac_MEGALOMINA ??????????????????????????????????????????????????????????????????????????????????????????????????????????????????????????agaagtttatattttaattctaccaggatttggaataattagtcatattattgctcaagaaagaggaaaaaaggaaacttttggagctttaggaataatttatgctatactagctattggattgttaggatttgttgtttgagcccaccatatatttactgtagggatagatgttgatactcgagcttactttacttcagcaactataattattgcagtaccaacaggtattaaggtatttagctgattagcaacactac…
	megbe_MEGALOMINA ???????????????????????????????????????????????????????????????????????????????????????????????????????????????????gtcatccagaagtatacattttaattttaccaggatttggtataattagacatattattgctcaagaaagaggaaaaaaagaaacatttggtgctttaggaataatttatgctatactagcaattggattacttggatttgtagtttgagctcatcatatgtttactgtaggaatagatgtagatacacgagcttattttacttcagctacaataattattgctgtacccacaggaattaaagtatttagttgattagcaacattac…
	meglm_MEGALOMUS gtattagctggagctattactatactattaacagaccgaaacttaaatacttctttctttgatcctgcaggaggaggagacccaatcttataccaacacttattctgattttttggacatcctgaagtttatattttaattttaccaggatttggaataattagtcatattattgctcaagaaagaggtaaaaaagaaacatttggagctttaggaataatttatgctatacttgctattggattactaggatttgtagtatgagcacaccatatatttactgtaggaatagatgtagacacacgagcatattttacatcagctactataattattgctgtaccaacaggtattaaagtatttagatgattagctactttaca…
	megsp_MEGALOMUS ???????????????????????????????????????????????????????????????????????????????????????????????????????????????????????????????????????????????????????????????????????????????????????????????????????????????????????????????????????????????????????????????????????????????????????????????????????????????????????????????????????????????????????????????????????????????????????????????…
	MicHW_MICROMUS gttttagctggagcaattacaatacttttaactgatcgaaatttaaatacatcatttttcgaccctgcaggaggaggagatccaattttatatcaacatttattttgattttttgggcaccctgaagtttattt??????????????????????????????????????????????????????????????????????????????????????????????????????????????????????????????????????????????????????????????????????????????????????????????????????????????????????????????????????????????????????????…
	Micko_MICROMUS ????????????????????????????????????????????????????????????????????????????????????????????????????????????????????????????????????????????????????????????????????????????????????????????????????????????????????????????????????????????????????????????????????????????????????????????????????????????????????????????????????????????????????????????????????????????????????????????????…
	Nenem_NEURONEMA GTTTTAGCTGGAGCTATTACAATGTTATTAACAGACCGAAATTTAAATACTTCATTCTTCGACCCAGCAGGAGGAGGTGACCCTATTTTATACCAACATCTATTTTGATTTTTTGGTCACCCTGAAGTTTATATTTTAATTTTACCAGGATTCGGAATAATTAGACATATTATTGCTCAAGAAAGAGGAAAAAAAGAAACCTTTGGTTCATTAGGTATAATTTATGCTATACTAGCTATTGGATTACTAGGATTTGTAGTATGAGCTCATCATATATTCACAGTAGGAATAGATGTAGATACCCGAGCTTATTTCACATCAGCTACTATAATTATTGCTGTTCCTACAGGAATTAAAGTTTTTAGCTGATTAGCAACCTTGCA…
	Neunm_NEURONEMA GTTTTAGCAGGTGCTATCACAATACTACTGACAGATCGTAATTTAAATACATCTTTCTTTGATCCTGCAGGAGGTGGAGATCCTATTCTATACCAACATTTATTTTGATTTTTTGGACACCCAGAAGTTTATATTTTAATTTACCCCGGG???????????????????????????????????????????????????????????????????????TTACGCTATACTTGCCATCGGGTTATTAGGATTTGTTGTATGAGCTCATCATATATTTACAGTAGGAATAGATGTAGATACACGAGCATATTTTACATCAGCTACTATAATTATTGCTGTACCGACAGGAATTAAAGTTTTTAGATGATTAGCAACCCTCCA…
	Nomer_NOMEROBIUS ??????????????????????????????????????????????????????????????????????????????????????????????????????????????????????????????????????????????????????????????????????????????????????????????????????????????????????????????????????????????????????????????????????????????????????????????????????????????????????????????????????????????????????????????????????????????????????????????…
	nomsp_NOMEROBIUS ??????????????????????????????????????????????????????????????????????????????????????????????????????????????????????????????????????????????????????????????????????????????????????????????????????????????????????????????????????????????????????????????????????????????????????????????????????????????????????????????????????????????????????????????????????????????????????????????…
	Notha_NOTHEROBIUS ????????????????????????????????????????????????????????????????????????????????????????????????????????????????????????ccagaagtttatattttaattctaccaggatttggtataattagtcatattattgctcaagaaagtggaaaaaaggaaacttttggttcattaggtataatttatgctatattagctattggattattaggatttgtagtttgagcacatcatatatttacagtaggaatagatgtagacacacgagcttattttacttcagctacaataattattgctgtacctactggaattaaggtatttagttgattagcaacttta…
	Psecn_PSECTRA gttctcgcaggagcaatcactatattattaactgatcgaaatttaaatacttcattttttgaccctgccggagggggggatccaattctttatcaacatttattctgattttttgggcatcctgaagtttatattttaattttaccaggatttggtataattagtcatattattgcacaagaaagagggaaaaaagaaacttttggttcattaggtataatttatgctatattagcaattggtttattaggatttgtcgtttgagctcatcatatatttacagtaggaatagatgtagatacacgagcatattttacatcagcaacaatgattattgctgtgcctacaggtattaaagtttttagatgattagctactcttcatg…
	Psecti_PSECTRA ????????????????????????????????????????????????????????????????????????????????????????????????????????????????????????????????????????????????????????????????????????????????????????????????????????????????????????????????????????????????????????????????????????????????????????????????????????????????????????????????????????????????????????????????????????????????????????????????…
	PseNC_PSECTRA ?????????????????????????????????????????????????????????????????????????????????????????????????????????????????????????????????????????????????????????????????????????????????????????????????????????????????????????????????????????????????????????????????????????????????????????????????????????????????????????????????????????????????????????????????????????????????????????????????…
	noti_NOTIOBIELLA gttttagccggagcaattactatacttttaactgatcgaaatttaaatacatcattttttgatccagctggaggaggagaccctattctttatcaacatttattttgattttt?gg??????????????????????????????????????????????????????????????????????????????????????????????????????????????????????????????????????????????????????????????????????????????????????????????????????????????????????????????????????????????????????????????????????????…
	notiMG_NOTIOBIELLA gtattagcaggagcaattacaatacttttaactgatcgaaacttaaatacatccttctttgaccctgcaggaggaggagacccaattctttatcaacatttattctgattttttggacaccctgaagtttatattttaattttaccaggatttggaataattagtcacattattgcccaagaaagtggaaaaaaggaaacttttggatctttaggaatgatttatgcaatacttgctattggtttattaggttttgtagtatgagcacatcatatatttacagtaggaatagatgttgatactcgagcatactttacttctgctacaataattatcgcggttcctactggaattaaggtatttagttgattagctactct…
	Nusac_NUSALALA ???????????????????????????????????????????????????????????????????????????????????????????????????????????????????????????gaagtatatattttaattttaccaggattcggaataattagacatattattgctcaagaaagaggaaaaaaagaaacatttggtgctttaggtataatttatgctatattagctattggattattaggttttgttgtttgagctcatcatatatttacagtaggaatagatgttgatactcgagcttattttacatcagcaacaataattattgcggttcctactggaattaaagtatttagctgattagcaactcttcat…
	Psyocc_PSYCHOBIELLA ???????????????????????????????????????????????????????????????????????????????????????????????????????????????????gtcatccagaagtttatattttaattttaccaggatttggaataattagtcatattatttcacaagaaagaggaaaaaaggaaacctttggttcattaggaataatttatgctatattagctattggtcttttaggatttgtagtatgagctcatcacatatttacagttggaatagatgtagatactcgagcatactttacttcagcaacaataattattgctgttccaacaggaattaaggtctttagttgattagccacat…
	symar_SYMPHEROBIUS gtattagctggtgctattactatactcttaactgatcgtaatttaaacacttcattctttgacccagcaggaggaggagaccctattctataccaacatttattttgattttttggtcatcctgaagtttatattttaattttaccaggatttggaataattagtcatattattgcccaagaaagaggaaaaaaggaaacttttggttcattaggaataatttatgctatattagctattggattattaggatttgtagtatgagctcatcatatatttacagttggtatagatgttgatacacgagcttattttacatcagcaacaataattattgctgttcctaccggaattaaggtatttagttgattagcaactct…
	Symbar_SYMPHEROBIUS ????????????????????????????????????????????????????????????????????????????????????????????????????????????????????????????????????????????????????????????????TTAGTCATATTATTGCACAAGAAAGAGGAAAAAAGGAAACTTTTGGATCATTAGGAATAATTTATGCTATACTAGCAATTGGTTTATTAGGATTTGTAGTATGAGCTCATCATATATTTACAGTAGGAATAGATGTTGATACACGAGCATATTTTACATCAGCTACTATAATTATTGCTGTACCAACAGGTATTAAGGTTTTTAGTTGATTAGCTACTC…
	symch_SYMPHEROBIUS ?????????????????????????????????????????????????????????????????????????????????????????????????????????????????????????cggaagtttacattttaattttaccagggtttggtataattagacatattattgctcaagaaagaggaaaaaaggaaacttttggatccttaggaataatttatgctatattagctattggattattaggatttgtagtttgagctcatcatatatttacagtaggaatagatgttgatactcgagcttattttacttcagcaacaataattattgctgttccaacaggaattaaggtatttagatgattagcaactct…
	wesinv_WESMAELIUS ????????????????????????????????????????????????????????????????????????????????????????????????????????????????????????ccagaagtttatattttaattttaccaggatttggtataattagtcatattattgcccaagaaagaggaaaaaaggaaacatttggttctttaggaataatttatgctatactagctattgggttattaggatttgttgtatgagctcatcatatatttactgtaggtatagatgttgatacccgagcatattttacatcagcaacaataattattgcagtaccaactggtattaaagtatttagttgacttgctacatta…
	wessub_WESMAELIUS ?????????????????????????????????????????????????????????????????????????????????????????????????????????????????????????????????????????????????????????????????????????????????????????????????????????????????????????????????????????????????????????????????????????????????????????????????????????????????????????????????????????????????????????????????????????????????????????????…
	zalo_ZACHOBIELLA ????????????????????????????????????????????????????????????????????????????????????????????????????????????????????????ccagaagtttatattttaattctaccaggatttggaataattagtcatattattgcacaagaaagtggtaaaaaggaaacttttggttcattagggataaTTTATGCTATACTAGCTATTGGATTATTAGGATTTGTTGTTTGAGCTCATCATATATTTACAGTAGGAATAGATGTTGATACACGAGCTTATTTTACTTCAGCTACAATAATTATTGCAGTTCCAACTGGAATTAAGGTATTTAGTTGATTAGCAACTCTTC…
	psyp_PSYCHOPSIS TATCAATAGGTGCAGTATTTGCTATTATAGCCGGATTTATTCATTGATACCCTTTATTTACAGGGCTTACAATAAATTCTTTTTGATTAAAAATTCAATTTTTTGTAATATTTATTGGAGTAAATTTAACCTTTTTCCCACAACATTTTTTAGGATTAAGAGGTATACCACGACGATACTCCGATTACCCAGATGCCTACACAGCATGAAATGCTATTTCTTCCATTGGATCTTTAATTTCTTTTGTTGCAGTATTATTTTTCTTTTTTATTTTATGAGAAAGATTTATTACAAATCGTTCAATTTTATTTACAATCCAATTACCTTCTTCTATTGAATGATTACAAAAATATCCTCCAGCAGAACATAGATATTCAGAATTA…
	poly_POLYSTOECHOTES TATCTATAGGAGCCGTATTTGCTATTATAGCTGGATTTGTTCATTGATACCCATTATTTACTGGACTTACTTTAAATTCATTTTGATTAAAAATTCAGTTTACTGTAATATTTATTGGAGTAAATTTAACTTTTTTCCCTCAACATTTTTTAGGATTAAGAGGTATACCTCGACGTTATTCTGATTACCCTGATGCTTATACATCTTGAAATGTATTATCTTCAATTGGATCTTTAATTTCTTTTGTAGCTGTACTATTCTTTTTTTTTATTTTATGAGAAAGTATAGCTTCTAATCGATCAGTAATTTTTTCAATTCAATTACCAACTTCAATTGAATGATTACAATCTTTACCTCCTGCAGAACATAGTTATTCTGA…
	noth_NOTHOCHRYSA ??????????????????????????????????????????????????????????????????????????????????????????????????????????????????????????????????????????????????????????????????????????????????????????????????????????????????????????????????????????????????????????????????????????????????????????????????????????????????????????????????????????????????????????????????????????????????????????????…
	pima_PIMACHRYSA ???????????????????????????????????????????????????????????????????????????????????????????????????????????????????????????????????????????????????????????????????????????????????????????????????????????????????????????????????????????????????????????????????????????????????????????????????????????????????????????????????????????????????????????????????????????????????????????????…
	ital_ITALOCHRYSA ??????????????????????????????????????????????????????????????????????????????????????????????????????????????????????????????????????????????????????????????????????????????????????????????????????????????????????????????????????????????????????????????????????????????????????????????????????????????????????????????????????????????????????????????????????????????????????????????…
	apo_APOCHRYSA ?????????????????????????????????????????????????????????????????????????????????????????????????????????????????????????????????????????????????????????????????????????????????????????????????????????????????????????????????????????????????????????????????????????????????????????????????????????????????????????????????????????????????????????????????????????????????????????????????…
	carel_CAROBIUS ????????????????????????????????????????????????????????????????????????????????????????????????????????????????????????????????????????????????????????????????????????????????????????????????????????????????????????????????????????????????????????????????????????????????????????????????????????????????????????????????????????????????????????????????????????????????????????????????…
	capul_CAROBIUS tatcaataggagcagtatttgctattatagcaggttttatccattgatacccattatttacaggattaactataaatactttttgattaaaaattcaattttttattatattcatcggagtaaacataacttttttcccccaacattttttaggattagccgggatgccccgacgttactcagattaccccgacgcttacacttcatgaaatattatttcatcaattggatcattaattagatttgttgctattttattttttttcttcattctatgagaaagattaatttctaaccgaactataatcttttctatccaaataccttcttctattgaatgactacaaaattacccaccagctgaacatagatattcagaactcc…
	consp_CONCHOPTERELLA tttcaataggagctgtatttgctattatagcaggatttgttcattgatatcctttatttacaggattaacaataaataacctttgattaaaaattcaattttttgtaatatttattggagtaaatttaacattttttccacaacattttttaggattagctggaatacctcgtcgatactcagattatcctgatgcttacacatcatgaaatgtaatttcctctattggatcattaattagatttattgctattttatttttctttttcattatatgagaaagtataatcagaaatcgatctgtaatttttacaattcaattaccaacatcaattgaatgattacaaaataatccaccagctgaacatagttattcag…
	conc_CONCHOPTERELLA tttcaataggagctgtatttgctattatagcaggatttgttcattgatatcctttatttacaggtttaacaataaataatctttgattaaaaattcaattttttgtaatatttattggagtaaatttaacatttttcccacaacattttctaggattagctggaatacctcgtcgatactcagattatcctgatgcttatacatcatgaaatgtaatttcttctattggatcattaattagatttattgctattctatttttcttttttattatatgagaaagtataattagaaatcgatctgtaatttttacaattcaattaccaacttcaattgaatgattacaaaataatccaccagctgaacatagttattcaga…
	drepac_DREPANACRA tatctatgggagctgtatttgctattatagcaggatttgtacattgatacccattatttacaggattaactataaatactctttgattaaaaattcaattttttgtaatatttattggagtaaatttaacatttttccctcaacatttcctaggattagcaggtatacctcgacgttactctgattatcctgatgcttatacttcatgaaatattttatcttctattggatcattaattagtttcattgctattctatttttcttcttcattttatgagaaagattagttagtaatcgatctgtaatctttactattcaattaccaacatctattgaatgattacaaaataatcctccagcagaacatagatattctgaat…
	Drepath_DREPANACRA TATCTATAGGAGCCGTATTTGCTATTATAGCAGGATTTGTACACTGATACCCCTTATTTACAGGATTAACAATAAATACTCTTTGATTAAAAATTCAATTCTTCGTAATATTTATTGGAGTAAATTTAACATTTTTCCCACAACATTTCTTAGGATTAGCTGGAATGCCTCGTCGTTACTCAGATTATCCTGATGCTTATACTTCATGAAATGTTTTATCCTCTATTGGTTCATTAATTAGTTTTATTGCTATCTTATTCTTTTTCTTTATTTTATGAGAAAGATTAGTTAGTAATCGATCTGTTATTTTTACAATTCAACTTCCTACTTCTATTGAATGATTACAAAATAATCCCCCAGCTGAACATAGATACTCTGAA…
	Dreph_DREPANEPTERYX ???????????????????????????????????????????????????????????????????????????????????????????????????????????????????????????????????????????????????????????????????????????????????????????????????????????????????????????????????????????????????????????????????????????????????????????????????????????????????????????????????????????????????????????????????????????????????????????…
	dreth_DREPANACRA TATCTATAGGAGCCGTATTTGCTATTATAGCAGGATTTGTACACTGATACCCCCTATTTACAGGATTAACAATAAATACTCTTTGATTAAAAATTCAATTCTTCGTAATATTTATTGGAGTAAATTTAACATTTTTCCCACAACATTTCTTAGGATTAGCTGGAATGCCTCGTCGTTACTCAGATTATCCTGATGCTTATACTTCATGAAATGTTTTATCCTCTATTGGTTCATTAATTAGTTTTATTGCTATCTTATTCTTTTTCTTTATTTTATGAGAAAGATTAGTTAGTAATCGATCTGTTATTTTTACAATTCAACTTCCTACTTCTATTGAATGATTACAAAATAATCCCCCAGCTGAACATAGATACTCTGAATT…
	gayom_GAYOMYIA tttcaataggagctgtatttgctattatagcaggttttgttcattgatatcctttatttactggattaacaataaattctctttgattaaaaattcaattttttattatatttattggtgtaaatttaactttttttcctcaacattttttaggattagctggtataccccgacgttattctgattacccagatgcttacacatcatgaaatattatttcttctattggttcaattattagttttattgctgtattatttttcttttttattatatgagaaagtatagtaagaaaccgaagtgttatattttctattcaattaccaacttcaattgaatgattacaaaactatcctccagcagaacatagttattctgaattac…
	Hemerfen_HEMEROBIUS ???????????????????????????????????????????????????????????????????????????????????????????????????????????????????????????????????????????????????????????????????????????????????????????????????????????????????????????????????????????????????????????????????????????????????????????????????????????????????????????????????????????????????????????????????????????????????????????…
	Hemst_HEMEROBIUS tatctataggagcagtatttgctattatagcaggatttgttcattgataccctttatttactggattaacaataaattcattttgattaaaaattcaattttttattatatttattggggttaatttaacttttttccctcaacactttttaggattagcagggatacctcgacgatactctgattaccctgatgcatacacttcatgaaatgtaatttcatcaattggttcattagttagatttattgctgtattatttttcttatttattttatgagaaagtatagtaagtaaacgagctgttttattttctattcaattaccaacttcaattgaatgattacaaacttaccctcctgctgaacatagttacgcagaatt…
	Hemal_HEMEROBIUS tatctataggagcagtatttgctattatagcaggatttgttcattgataccccctatttactggtttaacaataaactcattttgattaaaaattcaattttttattatatttattggagtaaacttaacttttttccctcaacattttttagggttagcagggatacctcgacgatattcagattatcctgatgcatatacttcatgaaatgtaatttcatcaattggttcgttagtcagatttattgctgtactattttttttatttattttatgagaaagaatggtcagtaaacgagctgtattattttctattcaattaccaacttcaattgaatgattacaatcttaccctcctgctgaacacagttattcagaatt…
	hmican_HEMEROBIUS tatcaataggagctgtatttgctattatagcaggatttgttcattgatacccattatttacaggattaacaataaattcattttgattaaaaatccaattttttattatatttattggagtaaatttaactttcttccctcaacattttttaggattagcaggtatacctcgacgatattcagactatcctgatgcatacacatcatgaaatgtaatttcatcaattggatcattagttagatttattgctgtattattttttttatttattttatgagaaagtatagtaagtaaacgagctgttttattttctatccaattacctacttcaattgaatgattacaaacttaccctccagctgaacacagttattcagaat…
	megac_MEGALOMINA tttctataggagcagtatttgctattatagccggatttgttcattgataccccttatttactggattaacaataaataccctttgattaaaaattcaattttttattatatttattggagttaatttaacttttttccctcaacattttttaggattagcaggtatacctcgacgatactcagattaccctgatgcttacacttcttgaaatgtaatctcttccattggatcgattattagatttattgcagtactatttttcttttttatcttgtgagaaagaataattagtcatcgaactgttttattttcaattcaattatccacttcaattgaatgattacaaaattaccctcctgctgaacatagatattctgaact…
	megbe_MEGALOMINA tttctataggagctgtttttgctattatagcaggatttattcattgataccctttatttactggattaacaataaatactttttgattaaaaattcaattttttgtgatatttattggagttaatttaacatttttccctcaacattttttaggacttgcaggtatacctcgtcgatattcggattatcctgatgcatatacttcttgaaatgtaatttcttctattgggtctattattagttttattgctgtactatttttcttttttattttatgagaaagtatggttagtcaccggacagttttattttctatccaattacctacatcaattgaatgattacaaaattatcctcctgctgaacatagttattctgaact…
	meglm_MEGALOMUS tatctataggagcagtttttgctattatggctgggtttgttcactgatatcctctatttactggcttaactataaattcattttgattaaaaattcaattttttattatatttattggagttaatttaacattttttcctcaacattttctaggattagcaggtataccacgacgttactctgattatcctgatgcttatacatcatgaaatattatttcatcaattggatcattaattagatttgtagctgtattattttttttctttattttatgagaaagtatagtaagtaatcgatctgtaatttttactattcaattaccaacttcaattgaatgattacaaaattatcccccagctgaacatagatattcagaatta…
	megsp_MEGALOMUS ???????????????????????????????????????????????????????????????????????????????????????????????????????????????????????????????????????????????????????????????????????????????????????????????????????????????????????????????????????????????????????????????????????????????????????????????????????????????????????????????????????????????????????????????????????????????????????????????…
	MicHW_MICROMUS ????????????????????????????????????????????????????????????????????????????????????????????????????????????????????????????????????????????????????????????????????????????????????????????????????????????????????????????????????????????????????????????????????????????????????????????????????????????????????????????????????????????????????????????????????????????????????????????????…
	Micko_MICROMUS ????????????????????????????????????????????????????????????????????????????????????????????????????????????????????????????????????????????????????????????????????????????????????????????????????????????????????????????????????????????????????????????????????????????????????????????????????????????????????????????????????????????????????????????????????????????????????????????????…
	Nenem_NEURONEMA TTTCTATAGGAGCTGTATTTGCTATTATAGCAGGGTTTATTCATTGATACCCATTATTTACTGGGTTATCTATAAATAACCTTTGATTAAAAATTCAATTTTTTGTGATATTTATTGGAGTAAATTTAACCTTTTTTCCCCAACATTTTTTAGGATTAGCAGGAATACCTCGTCGTTATTCTGATTACCCGGATGCTTACACTTCTTGAAATATTATTTCATCTATTGGTTCAATTATTAGTTTCATTGGAGTAATATTTTTCTTTTTTATTATATGAGAAAGAATAATTAGAAATCGTATAATTTTATTTTCTATTCATCTTCCTTCTTCAATTGAATGACTACAAAATACCCCCCCAGCAGAACATAGCTATTCTGAATTA…
	Neunm_NEURONEMA TTTCAATAGGAGCTGTTTTTGCTATTATAGCAGGATTTATTCATTGATATCCTCTTTTTACAGGATTATCTATAAATAACCTTTGATTAAAAATTCAATTTTTTACTATATTCACTGGAGTAAATTTAACATTCTTCCCCCAGCATTTTTTAGGACTAGCAGGGATACCTCGACGATATTCAGATTATCCAGATGCCTACACTTCTTGAAACATTATTTCATCTATTGGTTCAATTATTAGATTTATTGCTGTATTATTTTTTTTTGTTATTTTATGAGAAAGAATAGTTAGAAACCGTATAATTTTATTTTCAATTCAAATTTCTTCATCAATTGAATGATTACAAAAATATCCACCAGCAGAACATAGATACTCTGAATTA…
	Nomer_NOMEROBIUS ??????????????????????????????????????????????????????????????????????????????????????????????????????????????????????????????????????????????????????????????????????????????????????????????????????????????????????????????????????????????????????????????????????????????????????????????????????????????????????????????????????????????????????????????????????????????????????????????…
	nomsp_NOMEROBIUS ??????????????????????????????????????????????????????????????????????????????????????????????????????????????????????????????????????????????????????????????????????????????????????????????????????????????????????????????????????????????????????????????????????????????????????????????????????????????????????????????????????????????????????????????????????????????????????????????…
	Notha_NOTHEROBIUS tatctataggagctgtatttgctattatagctggatttgtccattgataccctttatttactggattgactataaattctctttgattaaaaatccaattctttattatatttattggagtaaatttaacatttttccctcaacattttctaggactagcaggtatacctcgacgatattcagattaccctgatgcttatacttcatgaaatattatctcgtctattggatcattaattagttttgttgctgttttattcttcttttttattttatgagaaagtatagtaagtcaccgatcaattttatttacaattcaactaccaacttctattgaatgacttcaaaattaccctccggctgaacatagttattctgaat…
	Psecn_PSECTRA tatctataggagcagtatttgctattatagcgggatttgttcattgataccctttattcactggattaacaataaattctttatgattaaaaattcaattttttattatatttaccggagtaaatttaacattttttccccaacattttttaggcttagctggtatacctcgacgatattctgactatccagatgcttacacatcatgaaatattatttcatctattggttcattgattagatttattgctattttattatttttttttattatatgagaaagatttattagtcatcgattaatcttattttctacccaactatcaacttcaattgaatggttacaaaactacccccccgctgaacatagttattcagaattacc…
	Psecti_PSECTRA ????????????????????????????????????????????????????????????????????????????????????????????????????????????????????????????????????????????????????????????????????????????????????????????????????????????????????????????????????????????????????????????????????????????????????????????????????????????????????????????????????????????????????????????????????????????????????????????????…
	PseNC_PSECTRA ?????????????????????????????????????????????????????????????????????????????????????????????????????????????????????????????????????????????????????????????????????????????????????????????????????????????????????????????????????????????????????????????????????????????????????????????????????????????????????????????????????????????????????????????????????????????????????????????????…
	noti_NOTIOBIELLA ??????????????????????????????????????????????????????????????????????????????????????????????????????????????????????????????????????????????????????????????????????????????????????????????????????????????????????????????????????????????????????????????????????????????????????????????????????????????????????????????????????????????????????????????????????????????????????????????…
	notiMG_NOTIOBIELLA tatctataggagctgtatttgcaattatagcaggatttattcattgatatccattatttactggactttcaataaattcattatgattaaaaattcaattctttattatatttattggagttaatttaactttttttcctcaacattttcttggattagcaggaatacctcgtcgttactctgattatcctgatgcttacacatcatgaaatgtagtctcatctattggatctattattagatttattgctgtactttttttcttttttattttatgagaaagtttaattagtcaacgatcagtactattttcaattcaattaccaacatcaattgaatgattacaaaactatccaccagctgaacatagttattctgaa…
	Nusac_NUSALALA tatctataggtgctgtttttgcaattatagctggatttattcattgataccctttatttacaggattaactataaattctttttgattaaaaattcaattctttattatatttttaggagtaaatttaacttttttccctcaacattttttaggattagcaggaatacctcgacgatattctgattatccagatgcctatacatcatgaaatgtaatctcatcaattggttctattattagatttattggagttcttttctttttttttattatatgagaaagtataattagtcaacgaacagttttattctctattcaactccctacttctattgaatgattacaaaaatatccccctgctgaacatagttattctgaacttc…
	Psyocc_PSYCHOBIELLA tatctataggagcagtatttgcaattatagccggattcgttcattgataccctctatttactggattaactataaatactctttgattaaaaattcaattttttgtaatatttattggagtaaatttaacctttttccctcaacatttcctaggattagctggtatacctcgacgatactcagactacccagatgcttatacatcatgaaatgtagtttcatctattggatctcttattagttttattgctattttatttttcttttttattttatgagaaagtataattagtaatcgagctgtaatttttacaattcaattaccaacttcaattgaatgattacaaaataatcctccagctgaacatagttactcaga…
	symar_SYMPHEROBIUS tatctataggagctgtatttgcaattatagccggattcgttcattgataccccttatttactggactaactataaatgcattttgattaaaaatccaattttttattatatttattggtgtaaacttaacttttttccctcaacattttttaggtttagctgggatacctcgtcgttattctgattatccagatgcttacacttcatgaaatattgtctcttcaattggatcacttattagatttattgctgtactattcttctttttcattttatgagaaagtatagtaagtaatcgtaatgttttattttctattcaattaccaacttcaattgaatgattacaaaattatccaccagctgaacatagttattctgaa…
	Symbar_SYMPHEROBIUS TATCTATAGGAGCAGTATTTGCAATTATAGCAGGATTTGTACATTGATATCCATTATTTACTGGATTAACTATAAATGCTTTTTGATTAAAAATTCAATTTTTTATTATATTCATTGGAGTAAATTTAACCTTTTTCCCACAACATTTTCTAGGATTAGCGGGAATACCTCGTCGTTATTCTGATTATCCTGATGCTTACACATCATGAAATATTATTTCATCTATTGGATCACTAATTAGTTTTATTGCAGTATTATTTTTCTTTTTTATTTTATGAGAAAGAATGATTAGTAATCGAACTGTAATATTTTCTATTCAACTTCCAACTTCAATTGAATGATTACAAAATTATCCTCCTGCAGAACACAGATATTCTGA…
	symch_SYMPHEROBIUS tttctataggagctgtatttgcaattatagctggatttgtacattgataccctttatttacaggattaactataaatgctttttgattaaaaattcaattttttattatatttattggagttaatttaacttttttccctcaacattttcttggattagctggaatacctcgacgttattctgattatccagatgcttatacatcatgaaatattatttcatctattggatctttaattagatttattgctgttttattctttttctttattttatgagaaagaataattagaaatcgagctgttattttttcaattcaacttcctacatcaattgaatgattacaaaactatcctccggctgaacatagatattcagaa…
	wesinv_WESMAELIUS tatcaataggagcagtatttgctattatagctggatttgttcactgatatcctttatttactggattaactataaattcattttgattaaaaattcaattctttattatatttattggggttaatttaactttctttcctcaacactttttagggttagctggcataccccgacgatactctgattaccctgatgcttatacttcatgaaatgtaatttcatctattggctcattaattagttttattgcagtattattttttatttttattatatgagaaagtatagtaagaaaacgagccgtattattttctgttcaactccctacttcaattgaatgattacaaacttatcctcccgctgaacatagttattcagaat…
	wessub_WESMAELIUS ?????????????????????????????????????????????????????????????????????????????????????????????????????????????????????????????????????????????????????????????????????????????????????????????????????????????????????????????????????????????????????????????????????????????????????????????????????????????????????????????????????????????????????????????????????????????????????????????…
	zalo_ZACHOBIELLA TTTCTATAGGAGCAGTATTTGCAATTATAGCAGGTTTTGTTCATTGATATCCTTTATTTACTGGATTAACTATAAATACTCTTTGATTAAAAATTCAATTTTTTATTATATTTATTGGAGTTAATTTAACATTTTTTCCTCAACATTTTTTAGGTTTAGCAGGTATACCTCGACGATATTCTGATTATCCTGATGCTTATACTTCTTGAAATATTATTTCTTCTATTGGATCTCTTATTAGTTTTGTAGCAGTTTTATTCTTTTTTTTTATTATATGAGAAAGAATTGT?AGTCATCGATCTGTTTTATTTTCTATTCAATTACCAACATCTATTGAATGATTACAAAACTATCCTCCTGCAGAACA???????????????…
	psyp_PSYCHOPSIS tcatccagaacatacagcaggaccggaagatttagagaaattattcgatgtatttttagcagctgttaaatcaaatatagaaaaaaaatcagtttgtattaggcaagatttgattaattgtttgtcgtataaaggaaaagatgtccaatta---aaagatttaccaaaaaaagttttaattattggttcaggcggcttatcaattggacaagccggcgaatttgattactctggctcacaagcgattaaagctttaagagaagaaaatgttcaaactgttttaataaaccctaatatagctacagtacagacatcacgtggcttagctgataaagtctattttttaccgttaattcctgaatatgtagaacaagtaatacggt…
	poly_POLYSTOECHOTES tcatcctgaacacactgctggtcctgaagatcttgagtgtctctttgatgtatttcttaatactgttcgaaattcgattgacaataaaaatgtatctgttaaagacctgctcacagattacttaggctataaaccaaaacattccatttca---aatgacattccaagaaaagttcttatcattggttcaggtggattatctattggtcaagctggagaattcgattattctggatcacaagcgattaaggctttaaaagaagaaaatatccaaacagttctaataaacccaaacatagccactgttcagacttccaaaggcttagcagataaagtatacttcttacctttagttcctgagtacgttgaacaagtaatt…
	noth_NOTHOCHRYSA tcatcctgaacacacagcaggtcctacagatttggaatgtttgtttgacgtttttcttgaaactgtgaaaatgaacattgaaagtaaagacactaatcttaaaactcgactcacaaattgtttatcatataagccaaaagatgttcaacca---tataccaatccaaaaaaagtacttataattggatcaggtggcttgtcaattggccaagctggtgaatttgattattctggatcacaagctataaaagctttaaaagaggaaaatattcaaactgttttaataaatcccaacatagcgacagttcaaacatctaaagggttagccgataaagtatactttttaccgttagtaccagagtatgtggaacaagttatccga…
	pima_PIMACHRYSA TCATCCTGAACACACGGCAGGTCCAACTGATTTGGAATGCTTATTTGATGTTTTTCTTGAAAGTGTGAAAAAAAACAGCGAAAGTAATGATATTAATCTGAAAAATCGACTCACAAATTGTTTATCTTATAAGCCAAAAGATGTAATATCA---TATTCCAATCCAAAAAAAGTACTCATTATTGGATCTGGTGGTTTGTCAATCGGTCAAGCTGGTGAATTTGATTATTCTGGATCTCAAGCTATTAAAGCTTTAAAAGAAGAAAACATTCAAACAGTTTTAATAAACCCTAACATAGCTACAGTTCAAACTTCTAAAGGCTTGGCAGACAAAGTATACTTTTTACCGCTAGTGCCAGAATATGTTGAACAAGTAATTCGAT…
	ital_ITALOCHRYSA TCATCCTGAACATACAGCAGGCCCTGAAGATTTAGAATGTTTATTTGATGTATTTCTCGAATCTATAAAAATGAATGCTGAAAAGAATAATTTTAATCTGAAGACTTATTTAACGAATTGTTTGGATTATAAACCAAAATATTCTACAATA---AATAAAAATCCAAAAAAAATTCTTATTATTGGTTCTGGGGGACTGTCAATTGGACAAGCTGGTGAATTTGATTATTCTGGATCTCAGGCTATAAAAGCTATGAAAGAAGAGAATATCCAAACGGTACTAATAAATCCAAACATAGCTACTGTTCAAACTTCTAAGGGCTTAGCAGATAAAGTATACTTTTTGCCCTTAGTTCCAGAATATGTTGAACAAGTTATTCGA…
	apo_APOCHRYSA TCATCCAGAACATACAGCTGGACCAGAAGATTTAGAATGTCTATTTGATGTATTTCTCGATACAGTGAAACAATATAAAGCAAACAATGTAAATCTTAAACTAAATGATATATTAAATAAATATTTACAATATATTCCTAAAGAGATTTATAATACAAACATTCCGAAAAAAGTGTTAATTATCGGCTCGGGTGGTTTATCAATTGGCCAAGCTGGTGAATTCGACTATTCCGGTTCACAAGCAATAAAAGCATTACGCGAAGAAAATATACAAACAATTCTAATCAATCCAAATATTGCAACGGTACAAACATCGAAaGGACTAGCTGACAAAGTATATTATCTACCATTGTTACCAGAATATATTGAACAAGTGATTAAGTCC…
	carel_CAROBIUS tcatcctgaacatacttcaggtcctgaagatttagaactcttattccaggtctttttgacccaatgt---tca---------gatccttctcaatccatcaataatcgtttgacttctcaattaacgtatctcccaaaaccccaa---------ataccaaaaccaaaaaaagtgttaatcattggatctggtggattatcgattggccaagcaggtgaatttgattattcaggatcccaagcgatcaaagctttaaaagaagaaaacatccaaacggtcttaatcaatcctaacatagctacagtccaaacttccaaaggattggctgataaagtatattttcttcctttggatccggaatatgttgaacaagtaattcgatc…
	capul_CAROBIUS tcatcctgaacatacttcaggtcctgaRgacttagaactcttattccaggtctttttgacccaatgt---tca---------gatacttctcaaagcatcaaaaatcgtttaacttctcaattaacttatcttccaaaaacccaa---------atcccgaaaccgaaaaaagtgttaatcattggatctggtggattatcgattggccaagccggtgaattcgattattcagggtcccaagcRatcaaagctttaaaagaagaaaatatccaaacagttttaatcaatccaaacatagctacagtccaaacttccaaaggactagctgataaagtatattttcttcctttggatccggaatatgttgaacaagtaattcgttc…
	consp_CONCHOPTERELLA ccaccccgaacatactgccggtccagaagatttagaatgcctatttgaagttttcttagaacaatgtcaatca---------aaaacatcactatcttttaaagataacctcacaaaaaaactaacatacattcctcagcatgcaacttat---aaagacattcccaaaaaagtattaattattggctctggtggtctatccatcgggcaagctggtgaattcgattactcaggttcacaagctataaaagctttacgcgaagaaaatatccaaactgtcttaatcaatcctaacattgcaactgtccagacatccaaaggtctagcagataaagtttatttcttacccttagccccMgattatgtcgaacaagttat…
	conc_CONCHOPTERELLA ccaccccgaacatactgccggtccagaagatttagaatgcctatttggagttttcttagaacaatgtcaatca---------aaaacatcactatcttttaaagataaccttacaaaaaaattaacatacattcctcagcatgcaactgat---aaagacattcccaaaaaagtattaattattggatctggtggtctatccatcgggcaagctggtgaattcgattactcaggttcacaagctataaaagctttacgcgaagataatatccaaactgttctaatcaatcctaatattgcaactgtccagacatccaaaggtctagcagataaagtttatttcttacccttagcccccgattatgtcgaacaagttatc…
	drepac_DREPANACRA ccaccctgaacacaccgctggtccagaagatttagaattattattcgaagtttttctagaacaatgtaaatca---------aaaacatcacaatctgttaaagatactctcacgaacaaacttacctacattccaaaaactcctactaag---atagacattccaaaaaaagtattaatcatcggctccggtggcttatccattgggcaagctggtgaatttgattactcaggttcacaagctctcaaagctttacgtgaagaaaatatccaaacagtgctaataaaccctaatattgcaactgttcaaacatccaaaggtcttgccgataaagtttatttcctacccttagatcctgattatgttgaacaagttatccg…
	Drepath_DREPANACRA ???????????????????????????????????????????????????????????????????---------------------------------------------------------------------------------------??????????????????????????????????????????????????????????????????????????????????????????????????????????????????????????????????????????????????????????????????????????????????????????????????????????????????????????????????…
	Dreph_DREPANEPTERYX tcatcctgaacataccgcaggaccggcagacttagaatgcttatttgacatattcatcgatcaatgtaaatca---------caaagctcaaaatctgtcagaactcgactaactgaccaacttacatacattcccgaaattccaatcaag---attgacattcccaaaaaagttctaatcataggttctggtggtttatccattggtcaagctggtgaatttgactattcagggtcacaagcaattaaagccttaaaagaacataatattcaaacagtccttattaacccaaatattgctaccgttcaaacgtccaaaggtttagcagataaagtatatttcctaccactgattcctgaatatgttgagcaagttatc…
	dreth_DREPANACRA ???????????????????????????????????????????????????????????????????---------------------------------------------------------------------------------------????????????????????????????????????????????????????????????????????????????????????????????????????????????????????????????????????????????????????????????????????????????????????????????????????????????????????????????????????…
	gayom_GAYOMYIA ???????????????????????????????????????????????????????????????????---------------------------------------------------------------------------------------??????????????????????????????????????????????????????????????????????????????????????????????????????????????????????????????????????????????????????????????????????????????????????????????????????????????????????????????????????…
	Hemerfen_HEMEROBIUS ???????????????????????????????????????????????????????????????????---------------------------------------------------------------------------------------?????????????????????????????????????????????????????????????????????????????????????????????????????????????????????????????????????????????????????????????????????????????????????????????????????????????????????????????????…
	Hemst_HEMEROBIUS ccatccagaacataccgctggtccagaagatctagaaacattattcgacgtcttcctcgaccaatgcaaatct---------aaaacatcacaatccatcaaagaagttcttaccaccaaactaacttacacatccaccacaccaaaa------atagaaattcccaaaaaagtcttaatcattggctcaggcggcttatccatcggccaagctggtgaatttgattattccggatctcaagcaatcaaagcYcttcgagaagaaaacatccaaacagttttaattaacccaaacattgctacagttcaaacatccaaaggtctagcagataaagtttatttcttacctttagatccggaatatgttgagcaagtgattcga…
	Hemal_HEMEROBIUS ???????????????????????????????????????????????????????????????????---------------------------------------------------------------------------------------????????????????????????????????????????????????????????????????????????????????????????????????????????????????????????????????????????????????????????????????????????????????????????????????????????????????????????????????????…
	hmican_HEMEROBIUS ccatccagagcataccgctggcccagaagacctagaaacattatttgatgtatttctcgatcaatgcaaatca---------aaaacatcacaatccgttaaagaagcattaaatWccaaattaacttacacatccaaaataccaaaa------atagaaatacctaaaaaagtactaatcattggatcaggtggtttgtctattggtcaagctggtgaatttgattattccggatctcaagcgatcaaagccttgcgagaagaaaacatccaaacggttttaattaatccaaacattgctacagtacaaacatcaaaaggtctagcagataaagtttatttcttacctttagatccggaatatgttgagcaagtgattcg…
	megac_MEGALOMINA ???????????????????????????????????????????????????????????????????---------------------------------------------------------------------------------------????????????????????????????????????????????????????????????????????????????????????????????????????????????????????????????????????????????????????????????????????????????????????????????????????????????????????????????????????…
	megbe_MEGALOMINA ???????????????????????????????????????????????????????????????????---------------------------------------------------------------------------------------????????????????????????????????????????????????????????????????????????????????????????????????????????????????????????????????????????????????????????????????????????????????????????????????????????????????????????????????????…
	meglm_MEGALOMUS ???????????????????????????????????????????????????????????????????---------------------------------------------------------------------------------------?????????????????????????????????????????????????????????????????????????????????????????????????????????????????????????????????????????????????????????????????????????????????????????????????????????????????????????????????????…
	megsp_MEGALOMUS TCATCCAGAACACACTGCAGGTCCTGAAGATTTAGAATCATTGTTCGACGTCTTCCTCGAACAATGCAAATCA---------AACTCCACCGTCCCAATCAAGAACCAACTTACATCCAAATTGACTTACATCCGTGAGGGTTCAACTTCC---ATAACTGTTCCAAAAAAAGTGTTGATTATTGGCTCTGGTGGATTATCCATCGGCCAGGCAGGTGAATTCGATTATTCCGGATCACAAGCAATCAAAGCCCTTCGCGAGGAAAATATCCAAACGGTCTTAATAAATCCAAATATTGCAACAGTGCAAACGTCCAAAGGCTTAGCGGATAAAGTGTATTTCTTACCCCTAGCCCCAGAATACGTTGAACAAGTCATTCGTT…
	MicHW_MICROMUS ???????????????????????????????????????????????????????????????????---------------------------------------------------------------------------------------??????????????????????????????????????????????????????????????????????????????????????????????????????????????????????????????????????????????????????????????????????????????????????????????????????????????????????????????????????…
	Micko_MICROMUS ???????????????????????????????????????????????????????????????????---------------------------------------------------------------------------------------??????????????????????????????????????????????????????????????????????????????????????????????????????????????????????????????????????????????????????????????????????????????????????????????????????????????????????????????????????…
	Nenem_NEURONEMA ???????????????????????????????????????????????????????????????????---------------------------------------------------------------------------------------?????????????????????????????????????????????????????????????????????????????????????????????????????????????????????????????????????????????????????????????????????????????????????????????????????????????????????????????????????…
	Neunm_NEURONEMA ???????????????????????????????????????????????????????????????????---------------------------------------------------------------------------------------?????????????????????????????????????????????????????????????????????????????????????????????????????????????????????????????????????????????????????????????????????????????????????????????????????????????????????????????????????…
	Nomer_NOMEROBIUS tcatccagaacacacagcaggtcctgaagactgtgaatgtctcttcgacgtatttttagaccacatccgtatc---------aaatcacctcaaactatcaaggccaaaatcaccgaaaagctgacatacgaaaacaagaacccaattaga---atagaccttccgaaaaaagtcttaattattggctctgggggtctttcgattggacaagccggtgaatttgactacactggatctcaagctataaaagctctcaagaatgacaacattcaaaccgtgcttttaaacccaaacatcgccacagttcaaacgtcaaaaggtctagcggataaagtctactttatacctctaactcctgagtacgttgaacaggtaatccga…
	nomsp_NOMEROBIUS ???????????????????????????????????????????????????????????????????---------------------------------------------------------------------------------------????????????????????????????????????????????????????????????????????????????????????????????????????????????????????????????????????????????????????????????????????????????????????????????????????????????????????????????????????…
	Notha_NOTHEROBIUS tcatcctgaacatacttcaggtcctgaagatttagaactcttattccaggtctttttgacccaatgt---tca---------gatccttctcaatccatcaaaaatcgtttgacttctcaattaacgtatctcccaaaaccccaa---------ataccaaaaccaaaaaaagtgttaatcattggatctggtggattatcgatKggccaagcaggtgaatttgattattcaggatcccaagcgatcaaagctttaaaagaagaaaacatccaaacggtcttaatcaatcctaacatagctacagtccaaacttccaaaggattggctgataaagtatattttcttcctttggatccggaatatgttgaacaagtaattcg…
	Psecn_PSECTRA tcacccggagcacacggcaggtccggaggacctggaaatccttttcgacatcttcctagctcaatgtacgtctagt---------acaccttta------aaatcagaattgatcaacaagttgagttacatccctaaaatctctcctaaa---atcgatattccgaagaaagtactcatcatcgggtctgggggactgtcgatcggccaagccggggaattcgactactcagggtcgcaggcaatcaaagcccttcgcgaagagcacatccaaaccgtcctgataaacccaaatatcgctacagtccaaacgtcgaagggtctcgccgataaggtctatttcctgcccctgatccccgagtacgtggaacaggtcattcgctcg…
	Psecti_PSECTRA tcacccagaacatacggcaggtccggaggacctggaaaccctttttgacattttcctcgcgcagtgcacgtccagt---------acatcttta------aaatcagaattgatcagcaagttgagctacatccctaaaatctctcctaaa---accgatattccgaagaaagtactcatcatcgggtctgggggactgtcgatcggccaagccggggaattcgactactcaggatcgcaggcaatcaaagcccttcgcgaagagcacattcaaaccgtcttgataaacccaaacatcgctacagttcaaacgtcgaagggtctcgccgataaggtctatttcctgcccctgatccccgagtacgtggaacaggtcattcgctc…
	PseNC_PSECTRA ???????????????????????????????????????????????????????????????????---------------------------------------------------------------------------------------???????????????????????????????????????????????????????????????????????????????????????????????????????????????????????????????????????????????????????????????????????????????????????????????????????????????????????????????????????…
	noti_NOTIOBIELLA tcatccagaacataccgctggtcctgaagacttggagaatttattcgatgtatttttgcaacaatgt---tccagg------aaaacatcactttccgtaaaagatagtttaactcaaatgttaaattacattccaaaaacatctcctaca---aacgaaatcccgaaaaaagtacttataatcggatctggagggttatctattggtcaagctggcgagtttgattactctgggtcacaagctataaaagcattacgtgaagaaaacatccaaactgtactaatcaatcctaatattgccacggtacaaacttcaaaaggtttagcagataaggtatattttctacctttagatccagagtatgttgaacaagtgatacgt…
	notiMG_NOTIOBIELLA tcatccagaacataccgctggtccagaagacttggaaaatttRttcgatatctttttggaaaaatgcgcttcc---------aaaacatcactctccataaaagatagtttaactcaaaaattaaaatacattccaaaaacttctccaaga---agtgacattccgaaaaaagttcttataataggctctggtggcttatctattggacaagctggtgaatttgattactctggctcacaagctatcaaagctttacgtgaagaaaacatccaaactgtgctaataaatcctaacattgcaacagtgcaaacttccaaaggtttagcagacaaagtatattttctgcctttagatccggaatacgttgaacaagttatac…
	Nusac_NUSALALA ???????????????????????????????????????????????????????????????????---------------------------------------------------------------------------------------??????????????????????????????????????????????????????????????????????????????????????????????????????????????????????????????????????????????????????????????????????????????????????????????????????????????????????????????????????…
	Psyocc_PSYCHOBIELLA ???????????????????????????????????????????????????????????????????---------------------------------------------------------------------------------------?????????????????????????????????????????????????????????????????????????????????????????????????????????????????????????????????????????????????????????????????????????????????????????????????????????????????????????????????…
	symar_SYMPHEROBIUS ???????????????????????????????????????????????????????????????????---------------------------------------------------------------------------------------??????????????????????????????????????????????????????????????????????????????????????????????????????????????????????????????????????????????????????????????????????????????????????????????????????????????????????????????????…
	Symbar_SYMPHEROBIUS ???????????????????????????????????????????????????????????????????---------------------------------------------------------------------------------------?????????????????????????????????????????????????????????????????????????????????????????????????????????????????????????????????????????????????????????????????????????????????????????????????????????????????????????????????…
	symch_SYMPHEROBIUS tcatccagagcatacagctggtccagaagactgtgaatgtctgtttgatgtctttttggaccatatccgtcag---------aagccttctgaatctattaaaaatcaactcacagaaaaattaacatacaccagcaaacccttaacaaaa---ccaacaaaacctaaaaaggttttaatcattggttctggtggtttatcaattggccaagcaggagaattcgattactcaggttcagaagcaattaaagctttgcgaaaggagcatatacaaacagttcttattaaccctaacatagcaaccgttcaaacttcaaaaggtcttgctgataaggtgtattttataccattaacaccggagtacgtcgaacaggtgattc…
	wesinv_WESMAELIUS ???????????????????????????????????????????????????????????????????---------------------------------------------------------------------------------------???????????????????????????????????????????????????????????????????????????????????????????????????????????????????????????????????????????????????????????????????????????????????????????????????????????????????????????????????…
	wessub_WESMAELIUS ???????????????????????????????????????????????????????????????????---------------------------------------------------------------------------------------???????????????????????????????????????????????????????????????????????????????????????????????????????????????????????????????????????????????????????????????????????????????????????????????????????????????????????????????????…
	zalo_ZACHOBIELLA ???????????????????????????????????????????????????????????????????---------------------------------------------------------------------------------------????????????????????????????????????????????????????????????????????????????????????????????????????????????????????????????????????????????????????????????????????????????????????????????????????????????????????????????????????…
	psyp_PSYCHOPSIS gctgaaaaaattaatgaaattggtgaaaaagttgcacctagtgcagcggtttattctgttcaagaagctttagaagctgctgaaaaaattgggtatcctgttatggcacgtgctgctttttcattagggggattaggttcaggttttgcgtataataaagagcagttaaagagtttagcgatgcaagcttta
	poly_POLYSTOECHOTES gcagaaaaaataaatgaaattggtgaaaaagttgcacctagtgctgcagtttattctgtagaggaagctttaaatgccgctgaaaaaattggttaccctgtgatggcccgagctgctttttcacttggtgggttagggtctggatttgcccataatcaagaacaattgaagagtttagcaattcaagcttta
	noth_NOTHOCHRYSA gcagaaaaaattggcgaaataggagaaaaagttgcaccaagtgctgccgtttattcagtcgatgaagcattagaagctgctaatgtaattggatatcctgtaatggcaagagctgctttttcactggggggattaggatcaggatttgcttacaatacagaacaattacagtctttagcaacacaagcttta
	pima_PIMACHRYSA ????????????????????????????????????????????????????????????????????????????????????????????????????????????????????????????????????????????????????????????????????????????????????????????????
	ital_ITALOCHRYSA ????????????????????????????????????????????????????????????????????????????????????????????????????????????????????????????????????????????????????????????????????????????????????????????????
	apo_APOCHRYSA ????????????????????????????????????????????????????????????????????????????????????????????????????????????????????????????????????????????????????????????????????????????????????????????????
	carel_CAROBIUS gcggatcggattaatgagattggagaaaacgtggcaccaagtgcagcggtttattcggtggaagaagctttgtctgctgcagaaaagattgggtatccggtgatggcgagagcagctttctcgttagggggtttaggatctggatttgcaaataataaggaagaattaacgaatttagcaaatcaagctttg
	capul_CAROBIUS gcggatMggattaatgagattggagaaaaggtggcgccaagtgcagcggtttattcggtagaagaagctttgagtgctgcagaaaagattgggtatcccgtgatggccagagcagcgttttcgttaggaggtttagggtctggatttgcgaataataaagaagaattaacgaatttagcaaat?????????
	consp_CONCHOPTERELLA gcagataaagtaaacgaaattggggaaaaggttgctccaagtgctgcagtgtattctattgaagaagctttaaatgcagcggaaaagattggatatcctgttatggcaagagctgcattttcgttaggtggtttaggatcaggatttgctaataatacagaagaattaaccaccttagctaaccaggcgt??
	conc_CONCHOPTERELLA gcagataaagtaaacgaaattggggaaaaggttgctccaagtgctgcagtgtattctattgaagaagctttaaatgcagctgagaagattggatatcctgttatggcaagagctgcattttcgttgggtggtttaggatcaggatttgctaataatacagaagaattaaccaccttagctaaccaggcgttc
	drepac_DREPANACRA gcggacaaagttaatgaaattggggaaaaggttgctccaagtgctgcagtttatactgtggaacaagctttaactgcagctgagaagattggttatcctgttatggcaagagctgcattttcgctaggtggcttaggatcaggatttgctaataataaagaagaatta????????????????????????
	Drepath_DREPANACRA ????????????????????????????????????????????????????????????????????????????????????????????????????????????????????????????????????????????????????????????????????????????????????????????????
	Dreph_DREPANEPTERYX gctaatagagtattagaaattggagaacatgttgctccgagtgatgctgtgtattctgttgaggaagctttggctgctgcagaagtgattggttatcctgttatggcgagagctgcattttcattgggtgggctaggttccggcttcgcaaataataaagaagaattgattgctttggctaatcaggcattt
	dreth_DREPANACRA ????????????????????????????????????????????????????????????????????????????????????????????????????????????????????????????????????????????????????????????????????????????????????????????????
	gayom_GAYOMYIA ????????????????????????????????????????????????????????????????????????????????????????????????????????????????????????????????????????????????????????????????????????????????????????????????
	Hemerfen_HEMEROBIUS ????????????????????????????????????????????????????????????????????????????????????????????????????????????????????????????????????????????????????????????????????????????????????????????????
	Hemst_HEMEROBIUS gcggataaggttaatgaaattggggaaaaggtggctccaagtgcggcagtttattctgttgaagaagctttaaatgctgctgcggtgattgggtatccagttatggcgagagctgccttttcaYtgggtggtttgggatcaggatttgctaataataaagaagagt??????????????????????????
	Hemal_HEMEROBIUS ????????????????????????????????????????????????????????????????????????????????????????????????????????????????????????????????????????????????????????????????????????????????????????????????
	hmican_HEMEROBIUS gcggataaagttaatgaaattggagaaaaggtggctccaagtgctgctgtgtattctattgaagaagctttaaatgctgctgcagtgattgggtatccagttatggcgagRgctgcattttcattaggtggtttgggatcaggttttgcaaataataaagaagaattaacagctttagctaatcaagcattt
	megac_MEGALOMINA ????????????????????????????????????????????????????????????????????????????????????????????????????????????????????????????????????????????????????????????????????????????????????????????????
	megbe_MEGALOMINA ????????????????????????????????????????????????????????????????????????????????????????????????????????????????????????????????????????????????????????????????????????????????????????????????
	meglm_MEGALOMUS ????????????????????????????????????????????????????????????????????????????????????????????????????????????????????????????????????????????????????????????????????????????????????????????????
	megsp_MEGALOMUS GCGGATAAGGTTAATGAAATTGGGGAAAAGGTTGCACCAAGTGCAGCTGTGTATTCTGTGGAAGAGGCGTTAGTTGCTGCGGAGAAGATTGGGTATCCGGTGATGGCAAGAGCCGCATTTTCATTGGGTGGTTTGGGATCTGGTTTTGCGAATACCAAGGAAGAGTTAACGAATTTAGCTAATCAGGCATTG
	MicHW_MICROMUS ????????????????????????????????????????????????????????????????????????????????????????????????????????????????????????????????????????????????????????????????????????????????????????????????
	Micko_MICROMUS ????????????????????????????????????????????????????????????????????????????????????????????????????????????????????????????????????????????????????????????????????????????????????????????????
	Nenem_NEURONEMA ????????????????????????????????????????????????????????????????????????????????????????????????????????????????????????????????????????????????????????????????????????????????????????????????
	Neunm_NEURONEMA ????????????????????????????????????????????????????????????????????????????????????????????????????????????????????????????????????????????????????????????????????????????????????????????????
	Nomer_NOMEROBIUS gcggaaaaaattaatgaaattggtgaacgtgtcgcgccaagcgcagcagtttattcggtggaagaagcactgagagctgctgaagtaattgggtatcctgtcatggcacgagctgggttttcgttgggaggactgggttcgggatttgctaataataaagaagaattagttcggttggctaatcatggat??
	nomsp_NOMEROBIUS ????????????????????????????????????????????????????????????????????????????????????????????????????????????????????????????????????????????????????????????????????????????????????????????????
	Notha_NOTHEROBIUS gcggatcggattaatgagattggagaaaacgtggcaccaagtgcagcggtttattcggtggaagaagctttgtctgctgcagaaaagattgggtatccggtgatggcgagagcagctttctcgttagggggtttaggatctggatttgcaaataataaggaagaattaacgaatttagcaaatcaagcttta
	Psecn_PSECTRA gcagataaggtgggagaaatcggggagaaagtagcaccgagtgcggctgtttattcggtggaggaagcgttgaaggcggcggaacaaattgggtatcctgtgatggcgagagctgccttttccctggggggcctggggtccgggttcgcgaataatagggaggagttgacgaatttggcggtgcaggcgctg
	Psecti_PSECTRA gcggataaagtgggagaaatcggggagaaagtagcaccgagcgcggctgtttattcggtggaggaagcgttgaaggcggcggaacaaattgggtatcctgtgatggcgagagctgccttttcactggggggcttggggtccgggttcgcgaataatagggaagagttgacgaatttggcggtgcaggcgc??
	PseNC_PSECTRA ????????????????????????????????????????????????????????????????????????????????????????????????????????????????????????????????????????????????????????????????????????????????????????????????
	noti_NOTIOBIELLA gctgaaaaagttgcagaaattggagaaaaagttgcaccaagtgctgctgtttactcggtggaggaagcattgagtgccgccgagaagattggatatcccgttatggctagagcagcattttcgttaggtggcttaggatcaggatttgctcataataaagaacaattgagtacattggcttaccaagctttg
	notiMG_NOTIOBIELLA gctgaaaaagttgcagaaattggtgaaaaagttgcaccaagtgctgctgtttattcagtagaggaagcattgagtgccgcagagaagattggctatccagttatggctagagcKgcattttcgttaggtggcttRggatcaggatttgctcataataaagaacagttaagtactttggcttatcaagc????
	Nusac_NUSALALA ????????????????????????????????????????????????????????????????????????????????????????????????????????????????????????????????????????????????????????????????????????????????????????????????
	Psyocc_PSYCHOBIELLA ????????????????????????????????????????????????????????????????????????????????????????????????????????????????????????????????????????????????????????????????????????????????????????????????
	symar_SYMPHEROBIUS ????????????????????????????????????????????????????????????????????????????????????????????????????????????????????????????????????????????????????????????????????????????????????????????????
	Symbar_SYMPHEROBIUS ????????????????????????????????????????????????????????????????????????????????????????????????????????????????????????????????????????????????????????????????????????????????????????????????
	symch_SYMPHEROBIUS gcagataaagtaaacgaaattggagaaagagttgcaccgagtgctgctgtttattcagttgaacaagctttggcagctgctgaaacaattggatatcctgtgatgacaagagctgcattttcgttaggagggcttggatccggatttgctaataataaagaagagttagttttattggctaatcatggattg
	wesinv_WESMAELIUS ????????????????????????????????????????????????????????????????????????????????????????????????????????????????????????????????????????????????????????????????????????????????????????????????
	wessub_WESMAELIUS ????????????????????????????????????????????????????????????????????????????????????????????????????????????????????????????????????????????????????????????????????????????????????????????????
	zalo_ZACHOBIELLA ????????????????????????????????????????????????????????????????????????????????????????????????????????????????????????????????????????????????????????????????????????????????????????????????
	psyp_PSYCHOPSIS 00000000000000000000000010?00?01000000000010001001000000000000000000000200000001000000000000000000000
	poly_POLYSTOECHOTES 00000000010000000100000010000?00000000000100001001001000000000000000000100000001000000000100000000030
	noth_NOTHOCHRYSA 000000000100000001000021100000011110111000001012000000000000000000000100000001000000000100010000000??
	pima_PIMACHRYSA 000000000100000001000021100000011110111000001012000000000000000000000100000001000000000100010000000??
	ital_ITALOCHRYSA 000000000100000001000021100000011110111000001012000000000000000000000100000001000000000100010000000??
	apo_APOCHRYSA	000000000100000001000021100000011110111000001012000000000000000000000100000001000000000100010000000??
	carel_CAROBIUS 10000100010010011000000010011000100001000000001001000000000000000000000100000101000000000100000011000
	capul_CAROBIUS 10000100010010011000000010011000100001000000001001000000000000000000000100000101000000000100000011000
	consp_CONCHOPTERELLA 00000111000010011000000010131000000000000110001001000000010000000001100200010101001000001100000001000
	conc_CONCHOPTERELLA 00000111000010011000000010131000000000000110001001000000010000000001100200010101001000001100000001000
	drepac_DREPANACRA 10000111000010011000100000131010000000000110101001000000000000000001000200010101100000001100000001000
	Drepath_DREPANACRA 10000111000010011000100000131010000000000110101001000000000000000001000200010101100000001100000001000
	Dreph_DREPANEPTERYX 00000100000010011100000000131000001000001110001001000000000000000000000100000101000000101100010001000
	dreth_DREPANACRA 10000111000010011000100000131010000000000110101001000000000000000001000200010101100000001100000001000
	gayom_GAYOMYIA 00000100000010011101000020?3001000100001?111001001000000000000001000000100000101000110001100000001010
	Hemerfen_HEMEROBIUS 10000111001011011000000010021001000000000000001001000000000000000000000100000110000000011100010011100
	Hemst_HEMEROBIUS 10000111001011011000000010021001000000000000001001000000000000000000000100000110000000011100010011100
	Hemal_HEMEROBIUS 10000111001011011000000010021001000000000000001001000000000000000000000100000110000000011100010011100
	hmican_HEMEROBIUS 10000111001011011000000010021001000000000000001001000000000000000000000100000110000000011100010011100
	megac_MEGALOMINA 00000100000010011000001010031000000010001001001011000000000000000000000200000101000000001100010001001
	megbe_MEGALOMINA 00000100000010011000001010031000000010001001001011000000000000000000000200000101000000001100010001001
	meglm_MEGALOMUS 10001100000010011000000010131000000000000100001001000000000000000001000300000101000000001100000001000
	megsp_MEGALOMUS 10001100000010011000000010131000000000000100001001000000000000000001000300000101000000001100000001000
	MicHW_MICROMUS 01100100100010011000001110021000000010001001001011000000000000000000000100000101000000001100010001001
	Micko_MICROMUS 01100100100010011000001110021000000010001001001011000000000000000000000100000101000000001100010001001
	Nenem_NEURONEMA 00000100000010011000000010130000001000001100001001000000000000000001000100000101000000001100000001000
	Neunm_NEURONEMA 00000100000010011000000010130000001000001100001001000000000000000001000100000101000000001100000001000
	Nomer_NOMEROBIUS 10000111000110011000000010011000010000000000010001001000100001000010010110000101000000001100000011000
	nomsp_NOMEROBIUS 10000111000110011000000010011000010000000000010001001000100001000010010110000101000000001100000011000
	Notha_NOTHEROBIUS 0000011110??10011?00000010011000000001000000002001000000000000000000000??????1010000000??1000000111??
	Psecn_PSECTRA 10000100001210011000000010111100010100100000002001000000000010000001000200000101010000001100010011100
	Psecti_PSECTRA 10000100001210011000000010111100010100100000002001000000000010000001000200000101010000001100010011100
	PseNC_PSECTRA 10000100001210011000000010111100010100100000002001000000000010000001000200000101010000001100010011100
	noti_NOTIOBIELLA 10000111000010111010000011111000010100100100001001000000000000000001000200001101000000001100000001000
	notiMG_NOTIOBIELLA 10000111000010111010000011111000010100100100001001000000000000000001000200001101000000001100000001000
	Nusac_NUSALALA 01100100100010011000001010031000000011001001001011000000000000000001000100000101000001001100010001020
	Psyocc_PSYCHOBIELLA 10000111000210010000000010121000000000000000101001000000000000000000001100010101100000001100000001000
	symar_SYMPHEROBIUS 10000111000110011000000010011000010100100000000001000000000000000000000011100101000000001100000001000
	Symbar_SYMPHEROBIUS 10000111000110011000000010011000010100100000000001000000000000000000000011100101000000001100000001000
	symch_SYMPHEROBIUS 10000111000110011000000010011000010100100000000001000000000000000000000011100101000000001100000001000
	wesinv_WESMAELIUS 10000111001010011000000010031000000001000000001001000010000100000000000100000101000000011100010001000
	wessub_WESMAELIUS 10000111001010011000000010031000000001000000001001000010000100000000000100000101000000011100010001000
	zalo_ZACHOBIELLA 10000100001210011000001110111100010100100000002000000000000000000000000200000102000000001100110011100
	;
END;
begin mrbayes;
set autoclose=no nowarn=no;
outgroup psyp_PSYCHOPSIS;
charset DNA = 1-2897;
charset 16S = 1-541;
charset COI = 542-2020;
charset CAD = 2021-2897;
charset morph = 2898-2998;
charset ambig = 244-292 2232-2318;
[exclude morph;]
partition bygene = 4 : 16S, COI, CAD, morph;
[exclude 3rds;]
exclude ambig;
set partition = bygene;
unlink revmat = (all);
unlink statefreq = (all);
unlink shape = (all);
unlink pinvar = (all);
prset applyto = (1,2,3) statefreqpr = dirichlet (1 , 1 , 1 , 1);
prset applyto = (all) ratepr = variable;
lset applyto = (1,2,3) nst = mixed rates = gamma;
lset applyto = (4) rates = gamma;
lset applyto = (4) coding = variable;
mcmc ngen = 55000000 nruns = 4 printfreq = 1000 samplefreq = 500 nchain = 4 temp = 0.4 Swapfreq = 1 Nswaps = 5 diagnfreq = 1000 stopval = 0.01 stoprule = yes nperts = 1 savebrlens = yes filename = Htotal43;
sumt relburnin = yes burninfrac = 0.25 contype = halfcompat conformat = simple; sump relburnin = yes burninfrac = 0.25;
end;
